# Supplementary material for: ﻿Four new species of Zeugodacus Hendel (Diptera, Tephritidae, Dacinae, Dacini) and new records of dacines from India
Source: Zookeys. 2024 Jan 3;1188:1–26. doi: 10.3897/zookeys.1188.114031 (PMC10782515; doi:10.3897/zookeys.1188.114031)
Supplement: XML Treatment for Zeugodacus [file zookeys.1188.114031-treatment1.xml]

<!DOCTYPE tp:taxon-treatment
  PUBLIC "-//TaxonX//DTD Taxonomic Treatment Publishing DTD v0 20100105//EN" "tax-treatment-NSO.dtd">
<tp:taxon-treatment xmlns:tp="http://www.plazi.org/taxpub"><tp:treatment-meta><kwd-group><label>Taxon classification</label><kwd>
              <named-content content-type="kingdom">Animalia</named-content>
            </kwd><kwd>
              <named-content content-type="order">Diptera</named-content>
            </kwd><kwd>
              <named-content content-type="family">Tephritidae</named-content>
            </kwd></kwd-group><mixed-citation publication-type="journal"><person-group><name><surname>David</surname><given-names>Karamankodu Jacob</given-names></name><name><surname>Abhishek</surname><given-names>Venkateshaiah</given-names></name><name><surname>Kennedy</surname><given-names>Ningthoujam</given-names></name><name><surname>Ajaykumara</surname><given-names>K. M.</given-names></name><name><surname>Gracy</surname><given-names>R. G.</given-names></name><name><surname>Hissay</surname><given-names>Cheday Bhutia</given-names></name></person-group><article-title>﻿Four new species of <italic><tp:taxon-name><tp:taxon-name-part taxon-name-part-type="genus" reg="Zeugodacus">Zeugodacus</tp:taxon-name-part></tp:taxon-name></italic> Hendel (<tp:taxon-name><tp:taxon-name-part taxon-name-part-type="order">Diptera</tp:taxon-name-part></tp:taxon-name>, <tp:taxon-name><tp:taxon-name-part taxon-name-part-type="family">Tephritidae</tp:taxon-name-part></tp:taxon-name>, <tp:taxon-name><tp:taxon-name-part taxon-name-part-type="subfamily">Dacinae</tp:taxon-name-part></tp:taxon-name>, <tp:taxon-name><tp:taxon-name-part taxon-name-part-type="tribe">Dacini</tp:taxon-name-part></tp:taxon-name>) and new records of dacines from India</article-title><source>Zookeys</source><day>03</day><month>01</month><year>2024</year><volume>1188</volume><fpage>1</fpage><lpage>26</lpage><pub-id pub-id-type="doi">10.3897/zookeys.1188.114031</pub-id></mixed-citation></tp:treatment-meta><tp:nomenclature><label>﻿</label><tp:taxon-name>
            <object-id xmlns:xlink="http://www.w3.org/1999/xlink" content-type="arpha" xlink:type="simple">B3DDDDE6-5DA6-52ED-B8F1-ABCA6E918585</object-id>
            <tp:taxon-name-part taxon-name-part-type="genus" reg="Zeugodacus">Zeugodacus</tp:taxon-name-part>
          </tp:taxon-name><tp:taxon-authority>Hendel, 1927</tp:taxon-authority><tp:nomenclature-citation-list><tp:nomenclature-citation><tp:taxon-name>
                <tp:taxon-name-part taxon-name-part-type="genus" reg="Zeugodacus">Zeugodacus</tp:taxon-name-part>
              </tp:taxon-name><comment>Hendel, 1927: 26. Raised to genus level by <xref ref-type="bibr" rid="B19">Virgilio et al. 2015</xref>: 177. Type species: <tp:taxon-name><tp:taxon-name-part taxon-name-part-type="genus" reg="Dacus">Dacus</tp:taxon-name-part><tp:taxon-name-part taxon-name-part-type="species" reg="caudatus">caudatus</tp:taxon-name-part></tp:taxon-name> Fabricius, 1805: 276. Type locality: Indonesia, Java.</comment></tp:nomenclature-citation></tp:nomenclature-citation-list></tp:nomenclature><tp:treatment-sec sec-type="diagnosis" id="SECID0EQMAC"><title>Diagnosis.</title><p>Abdominal tergites free, scutum with medial postsutural vitta except for few species in several subgenera including <italic><tp:taxon-name><tp:taxon-name-part taxon-name-part-type="genus" reg="Parasinodacus">Parasinodacus</tp:taxon-name-part></tp:taxon-name></italic> Drew &amp; Romig, <italic><tp:taxon-name><tp:taxon-name-part taxon-name-part-type="genus" reg="Paradacus">Paradacus</tp:taxon-name-part></tp:taxon-name></italic> Perkins and some species of <italic><tp:taxon-name><tp:taxon-name-part taxon-name-part-type="genus" reg="Sinodacus">Sinodacus</tp:taxon-name-part></tp:taxon-name></italic> Zia, sternite 5 of male with shallow/flat posterior emargination. In males, epandrium distinctly bulb-shaped in posterior view, proctiger hyaline, triangular (when uninflated) smaller than epandrium, lateral surstylus longer than epandrium (profile view); posterior lobe of lateral surstylus 5–6× longer than anterior lobe. Phallus with well-developed acrophallus (single semi-tubular lobe) and patterned/granulated praeputium. Dorsal sclerite of glans without hexagonal pattern. Aculeus dorsoventrally flattened with four pairs of preapical setae (<xref ref-type="bibr" rid="B2">David and Ramani 2019</xref>). <italic><tp:taxon-name><tp:taxon-name-part taxon-name-part-type="genus" reg="Zeugodacus">Zeugodacus</tp:taxon-name-part></tp:taxon-name></italic> is similar to <italic><tp:taxon-name><tp:taxon-name-part taxon-name-part-type="genus" reg="Bactrocera">Bactrocera</tp:taxon-name-part></tp:taxon-name></italic> and <italic><tp:taxon-name><tp:taxon-name-part taxon-name-part-type="genus" reg="Dacus">Dacus</tp:taxon-name-part></tp:taxon-name></italic> in general appearance as they are wasp mimics and are characterised by the presence of reddish-brown to black colour with yellow vittae and markings. It can be differentiated from <italic><tp:taxon-name><tp:taxon-name-part taxon-name-part-type="genus" reg="Dacus">Dacus</tp:taxon-name-part></tp:taxon-name></italic> by the presence of free abdominal tergites and by the presence of four pairs of preapical setae; from <italic><tp:taxon-name><tp:taxon-name-part taxon-name-part-type="genus" reg="Bactrocera">Bactrocera</tp:taxon-name-part></tp:taxon-name></italic> by the shallow/ flat emargination sternite 5 in males, posterior lobe of lateral surstylus 5–6× longer than anterior lobe and patterned acrophallus.</p></tp:treatment-sec><ref-list><ref id="B19"><mixed-citation xmlns:xlink="http://www.w3.org/1999/xlink" xlink:type="simple"><person-group><name name-style="western"><surname>Virgilio</surname><given-names>M</given-names></name><name name-style="western"><surname>Jordaens</surname><given-names>K</given-names></name><name name-style="western"><surname>Verwimp</surname><given-names>C</given-names></name><name name-style="western"><surname>White</surname><given-names>IM</given-names></name><name name-style="western"><surname>De Meyer</surname><given-names>M</given-names></name></person-group> (<year>2015</year>) <article-title>Higher phylogeny of frugivorous flies (<tp:taxon-name><tp:taxon-name-part taxon-name-part-type="order">Diptera</tp:taxon-name-part></tp:taxon-name>, <tp:taxon-name><tp:taxon-name-part taxon-name-part-type="family">Tephritidae</tp:taxon-name-part></tp:taxon-name>, <tp:taxon-name><tp:taxon-name-part taxon-name-part-type="tribe">Dacini</tp:taxon-name-part></tp:taxon-name>): Localised partition conflicts and a novel generic classification.</article-title><source>Molecular Phylogenetics and Evolution</source><volume>85</volume>: <fpage>171</fpage>–<lpage>179</lpage>. <ext-link xlink:href="10.1016/j.ympev.2015.01.007" ext-link-type="doi" xlink:type="simple">https://doi.org/10.1016/j.ympev.2015.01.007</ext-link></mixed-citation></ref><ref id="B2"><mixed-citation xmlns:xlink="http://www.w3.org/1999/xlink" xlink:type="simple"><person-group><name name-style="western"><surname>David</surname><given-names>KJ</given-names></name><name name-style="western"><surname>Ramani</surname><given-names>S</given-names></name></person-group> (<year>2019</year>) <article-title>New species, redescriptions and phylogenetic revision of tribe <tp:taxon-name><tp:taxon-name-part taxon-name-part-type="tribe">Dacini</tp:taxon-name-part></tp:taxon-name> (<tp:taxon-name><tp:taxon-name-part taxon-name-part-type="order">Diptera</tp:taxon-name-part></tp:taxon-name>: <tp:taxon-name><tp:taxon-name-part taxon-name-part-type="family">Tephritidae</tp:taxon-name-part></tp:taxon-name>: <tp:taxon-name><tp:taxon-name-part taxon-name-part-type="subfamily">Dacinae</tp:taxon-name-part></tp:taxon-name>) from India based on morphological characters.</article-title><source>Zootaxa</source><volume>4551</volume>(<issue>2</issue>): <fpage>101</fpage>–<lpage>146</lpage>. <ext-link xlink:href="10.11646/zootaxa.4551.2.1" ext-link-type="doi" xlink:type="simple">https://doi.org/10.11646/zootaxa.4551.2.1</ext-link></mixed-citation></ref></ref-list></tp:taxon-treatment>
