# Supplementary material for: ﻿Four new species of Zeugodacus Hendel (Diptera, Tephritidae, Dacinae, Dacini) and new records of dacines from India
Source: Zookeys. 2024 Jan 3;1188:1–26. doi: 10.3897/zookeys.1188.114031 (PMC10782515; doi:10.3897/zookeys.1188.114031)
Supplement: XML Treatment for Zeugodacus (Parasinodacus) momordicae [file zookeys.1188.114031-treatment2.xml]

<!DOCTYPE tp:taxon-treatment
  PUBLIC "-//TaxonX//DTD Taxonomic Treatment Publishing DTD v0 20100105//EN" "tax-treatment-NSO.dtd">
<tp:taxon-treatment xmlns:tp="http://www.plazi.org/taxpub"><tp:treatment-meta><kwd-group><label>Taxon classification</label><kwd>
              <named-content content-type="kingdom">Animalia</named-content>
            </kwd><kwd>
              <named-content content-type="order">Diptera</named-content>
            </kwd><kwd>
              <named-content content-type="family">Tephritidae</named-content>
            </kwd></kwd-group><mixed-citation publication-type="journal"><person-group><name><surname>David</surname><given-names>Karamankodu Jacob</given-names></name><name><surname>Abhishek</surname><given-names>Venkateshaiah</given-names></name><name><surname>Kennedy</surname><given-names>Ningthoujam</given-names></name><name><surname>Ajaykumara</surname><given-names>K. M.</given-names></name><name><surname>Gracy</surname><given-names>R. G.</given-names></name><name><surname>Hissay</surname><given-names>Cheday Bhutia</given-names></name></person-group><article-title>﻿Four new species of <italic><tp:taxon-name><tp:taxon-name-part taxon-name-part-type="genus" reg="Zeugodacus">Zeugodacus</tp:taxon-name-part></tp:taxon-name></italic> Hendel (<tp:taxon-name><tp:taxon-name-part taxon-name-part-type="order">Diptera</tp:taxon-name-part></tp:taxon-name>, <tp:taxon-name><tp:taxon-name-part taxon-name-part-type="family">Tephritidae</tp:taxon-name-part></tp:taxon-name>, <tp:taxon-name><tp:taxon-name-part taxon-name-part-type="subfamily">Dacinae</tp:taxon-name-part></tp:taxon-name>, <tp:taxon-name><tp:taxon-name-part taxon-name-part-type="tribe">Dacini</tp:taxon-name-part></tp:taxon-name>) and new records of dacines from India</article-title><source>Zookeys</source><day>03</day><month>01</month><year>2024</year><volume>1188</volume><fpage>1</fpage><lpage>26</lpage><pub-id pub-id-type="doi">10.3897/zookeys.1188.114031</pub-id></mixed-citation></tp:treatment-meta><tp:nomenclature><label>﻿</label><tp:taxon-name><object-id xmlns:xlink="http://www.w3.org/1999/xlink" content-type="arpha" xlink:type="simple">0DBC5A96-4B39-5B83-8C7D-8861DFD6567F</object-id><tp:taxon-name-part taxon-name-part-type="genus" reg="Zeugodacus">Zeugodacus</tp:taxon-name-part> (<tp:taxon-name-part taxon-name-part-type="subgenus" reg="Parasinodacus">Parasinodacus</tp:taxon-name-part>) <tp:taxon-name-part taxon-name-part-type="species" reg="momordicae">momordicae</tp:taxon-name-part><object-id xmlns:xlink="http://www.w3.org/1999/xlink" content-type="zoobank" xlink:type="simple">https://zoobank.org/D8024CC3-CE48-4C83-B2DC-D737D87FD34F</object-id></tp:taxon-name><tp:taxon-authority>David &amp; Ajaykumara</tp:taxon-authority><tp:taxon-status xmlns:xlink="http://www.w3.org/1999/xlink" xlink:type="simple">sp. nov.</tp:taxon-status><xref ref-type="fig" rid="F5">Figs 39</xref><xref ref-type="fig" rid="F6">, 40–49</xref><xref ref-type="fig" rid="F7">, 50–57</xref><xref ref-type="fig" rid="F8">, 58–60</xref></tp:nomenclature><tp:treatment-sec sec-type="type locality" id="SECID0EDJBG"><title>Type locality.</title><p>India: Arunachal Pradesh, Upper Siang, Padu.</p></tp:treatment-sec><tp:treatment-sec sec-type="type material" id="SECID0EIJBG"><title>Type material.</title><p><bold><italic>Holotype</italic></bold> female, pinned. Original label: “INDIA: Arunachal Pradesh, Upper Siang, Padu, 29. ix. 2022, David, K. J.” <bold><italic>Paratypes</italic>.</bold> 20♀♀, 3♂♂, India: Arunachal Pradesh, Upper Siang, Padu, 15. ix. 2022, Ajaykumara, K. M.; 15♀♀, 3♂♂, 1 larva, India: Arunachal Pradesh, Upper Siang, Padu, 29. ix. 2022, David, K. J. (deposited at <abbrev xmlns:xlink="http://www.w3.org/1999/xlink" xlink:title="National Bureau of Agricultural Insect Resources, Bengaluru, India" id="ABBRID0EHKBG" xlink:type="simple">NIM</abbrev>).</p></tp:treatment-sec><tp:treatment-sec sec-type="material" id="SECID0ELKBG"><title>Other material examined.</title><p>1♀, Formosa, Kagi, 19.08.07, H. Sauter, S.(first label), <italic><tp:taxon-name><tp:taxon-name-part taxon-name-part-type="genus" reg="Chaetodacus">Chaetodacus</tp:taxon-name-part><tp:taxon-name-part taxon-name-part-type="species" reg="cilifer">cilifer</tp:taxon-name-part></tp:taxon-name></italic> Hend.♀ det. M. Hering 1935 (second label) (<named-content xmlns:xlink="http://www.w3.org/1999/xlink" content-type="dwc:institutional_code" xlink:title="Natural History Museum, London, United Kingdom" xlink:href="http://grbio.org/institution/natural-history-museum-london" xlink:type="simple">NHM</named-content>). 2♀♀, India, Meghalaya, Umiam, 19. v. 2017, Arensungla Pongen (<abbrev xmlns:xlink="http://www.w3.org/1999/xlink" xlink:title="National Bureau of Agricultural Insect Resources, Bengaluru, India" id="ABBRID0EALBG" xlink:type="simple">NIM</abbrev>).</p></tp:treatment-sec><tp:treatment-sec sec-type="diagnosis" id="SECID0EELBG"><title>Diagnosis.</title><p><italic><tp:taxon-name><tp:taxon-name-part taxon-name-part-type="genus" reg="Zeugodacus">Zeugodacus</tp:taxon-name-part><tp:taxon-name-part taxon-name-part-type="species" reg="momordicae">momordicae</tp:taxon-name-part></tp:taxon-name></italic> resembles <italic><tp:taxon-name><tp:taxon-name-part taxon-name-part-type="genus" reg="Zeugodacus">Z.</tp:taxon-name-part><tp:taxon-name-part taxon-name-part-type="species" reg="incisus">incisus</tp:taxon-name-part></tp:taxon-name></italic> in possessing black scutum, two transverse bands on face, continuous costal band and extensive femoral markings, but can be differentiated by the absence of yellow spot anterior to lateral vittae along transverse suture and presence of prescutellar acrostichal setae. It can be differentiated from <italic><tp:taxon-name><tp:taxon-name-part taxon-name-part-type="genus" reg="Bactrocera">Bactrocera</tp:taxon-name-part><tp:taxon-name-part taxon-name-part-type="species" reg="ablepharus">ablepharus</tp:taxon-name-part></tp:taxon-name></italic> (Bezzi) by the presence of prescutellar acrostichal setae and face with two transverse bands. It can be differentiated from <italic><tp:taxon-name><tp:taxon-name-part taxon-name-part-type="genus" reg="Zeugodacus">Z.</tp:taxon-name-part><tp:taxon-name-part taxon-name-part-type="species" reg="cilifer">cilifer</tp:taxon-name-part></tp:taxon-name></italic> (Figs <xref ref-type="fig" rid="F9">61–65</xref>, <xref ref-type="fig" rid="F10">69</xref>) by the aculeus shape and spicules on distal end of eversible membrane as discussed below. Aculeus tip is elongate, parallel sided and not tapering abruptly beyond the preapical conical flange (width of the conical projection- 0.06 mm) and length of aculeus after the preapical flange is 0.21 mm in <italic><tp:taxon-name><tp:taxon-name-part taxon-name-part-type="genus" reg="Zeugodacus">Z.</tp:taxon-name-part><tp:taxon-name-part taxon-name-part-type="species" reg="cilifer">cilifer</tp:taxon-name-part></tp:taxon-name></italic> (Figs <xref ref-type="fig" rid="F10">66</xref>, <xref ref-type="fig" rid="F10">67</xref>), whereas in <italic><tp:taxon-name><tp:taxon-name-part taxon-name-part-type="genus" reg="Zeugodacus">Z.</tp:taxon-name-part><tp:taxon-name-part taxon-name-part-type="species" reg="momordicae">momordicae</tp:taxon-name-part></tp:taxon-name></italic>, aculeus is tapering abruptly beyond the preapical conical flange (width of the conical projection -0.08 mm) (Figs <xref ref-type="fig" rid="F7">56</xref>, <xref ref-type="fig" rid="F7">57</xref>) and length of aculeus after the preapical flange is 0.15–0.18 mm. Spicules on <italic><tp:taxon-name><tp:taxon-name-part taxon-name-part-type="genus" reg="Zeugodacus">Z.</tp:taxon-name-part><tp:taxon-name-part taxon-name-part-type="species" reg="cilifer">cilifer</tp:taxon-name-part></tp:taxon-name></italic> are conical with single projection with a shorter base (Fig. <xref ref-type="fig" rid="F10">68</xref>), whereas <italic><tp:taxon-name><tp:taxon-name-part taxon-name-part-type="genus" reg="Zeugodacus">Z.</tp:taxon-name-part><tp:taxon-name-part taxon-name-part-type="species" reg="momordicae">momordicae</tp:taxon-name-part></tp:taxon-name></italic> (Fig. <xref ref-type="fig" rid="F7">54</xref>) possess broader conical spicules.</p></tp:treatment-sec><tp:treatment-sec sec-type="description" id="SECID0ECPBG"><title>Description.</title><p><bold>Female.</bold> Medium sized species (wing length 4.37–5.45 mm), face with two broad black bands. Scutum black with yellow lateral postsutural vitta ending beyond intra-alar seta, anepisternal stripe broad reaching anterior notopleural seta dorsally, continued as a small transverse marking on katepisternum. Wing hyaline with costal band continuous from cell sc to the apex of the wing and confluent with vein R<sub>2+3</sub>, anal streak well developed. Abdomen predominantly black with a narrow transverse fulvous band on tergites 1 and 2 (in few specimens all tergites black). Females with two spermatheca, aculeus pointed with preapical projection.</p><p><bold><italic>Head</italic>.</bold> Frons fulvous with fuscous markings on anteriomedial hump and around bases of frontal and orbital setae, all setae black; 2 pairs of frontal setae and 1 pair of orbital setae, lunule black. Ocellar triangle and vertex black, ocellar setae vestigial. Face (Figs <xref ref-type="fig" rid="F6">40</xref>, <xref ref-type="fig" rid="F6">41</xref>) fulvous with two broad transverse bands (elongate spots in antennal furrow connected by broad transverse band and a broad black band below the antennal sockets). Scape, pedicel fulvous, first flagellomere dark fuscous on outer side and apex, arista non plumose, combined length of pedicel and flagellomere is slightly longer than vertical length of face. Gena fulvous with prominent black patch and a seta. Occiput black, fulvous along eye margins; lateral and medial vertical seta present, occipital row without prominent black postocular setae<bold>. <italic>Thorax</italic></bold> (Figs <xref ref-type="fig" rid="F6">42</xref>, <xref ref-type="fig" rid="F6">43</xref>). wholly black with yellow lateral postsutural vittae extending beyond intra-alar seta, medial vitta lacking; pleura black. Yellow marking as follows; postpronotal lobe, notopleuron, anepisternal stripe (reaching anterior notopleural seta dorsally) continued to katepisternum as a transverse spot; anatergite (posterior apex black); anterior 0.60 of katatergite (remainder black). Scutellum yellow with two scutellar setae. Chaetotaxy: scutellar seta, 1; prescutellar acrostichal seta, 1; intra-alar seta, 1; postsutural supra-alar seta, 1; postalar seta, 1; anepisternal seta, 1; anterior notopleural seta, 1; posterior notopleural seta, 1; scapular setae, 2. Coxa and trochanter black; whole fore femur; 0.75 of mid femur; 0.25 of hind femur black; remainder black. Fore and mid tibiae fulvous/yellow, hind tibia black, all tarsal segments fulvous (Fig. <xref ref-type="fig" rid="F6">43</xref>). <bold><italic>Wing</italic></bold> (4.37–5.45 mm) predominantly hyaline, cells bc and c hyaline, cell sc dark fuscous, costal band confluent with vein R<sub>2+3</sub>, slightly expanded apically, anal streak as broad as cell cua<sub>1</sub> extending till apex of its extension, supernumerary lobe developed (Figs <xref ref-type="fig" rid="F6">48</xref>, <xref ref-type="fig" rid="F6">49</xref>). <bold><italic>Abdomen</italic></bold> (Figs <xref ref-type="fig" rid="F6">44–47</xref>). Abdominal segments entirely black except for a narrow fulvous band on tergite 2 apically (in few specimens all tergites black).</p><p><bold>Male.</bold> Similar to female except for face (Fig. <xref ref-type="fig" rid="F6">40</xref>) which is nearly black in few males with a narrow longitudinal fulvous line separating the bands, costal band discontinuous in few male specimens examined, sternite 5 in males black with shallow concavity, pecten present on tergite 3.</p><p><bold><italic>Female genitalia</italic>.</bold> Oviscape conical (Fig. <xref ref-type="fig" rid="F7">53</xref>), dorsoventrally flattened, basal half dark fuscous, apical half fulvous; eversible membrane twice as long as oviscape (1.69 mm), spicules on distal end of eversible membrane (2.98 mm) with medial conical projection with a wider base (Fig. <xref ref-type="fig" rid="F7">54</xref>); aculeus (1.36 mm) shorter than eversible membrane with conical preapical flange, needle-shaped aculeus tip (Figs <xref ref-type="fig" rid="F7">56</xref>, <xref ref-type="fig" rid="F7">57</xref>); spermatheca dark brown, tightly coiled (Fig. <xref ref-type="fig" rid="F7">55</xref>).</p><fig id="F5" position="float" orientation="portrait"><object-id xmlns:xlink="http://www.w3.org/1999/xlink" content-type="doi" xlink:type="simple">10.3897/zookeys.1188.114031.figure39</object-id><object-id xmlns:xlink="http://www.w3.org/1999/xlink" content-type="arpha" xlink:type="simple">56776F3F-48FB-561E-B258-1BCE268DBABE</object-id><label>Figure 39.</label><caption><p>Habitus (lateral) of female <italic><tp:taxon-name><tp:taxon-name-part taxon-name-part-type="genus" reg="Zeugodacus">Zeugodacus</tp:taxon-name-part><tp:taxon-name-part taxon-name-part-type="species" reg="momordicae">momordicae</tp:taxon-name-part></tp:taxon-name></italic> David &amp; Ajaykumara, sp. nov.</p></caption><graphic xmlns:xlink="http://www.w3.org/1999/xlink" xlink:href="zookeys-1188-001_article-114031__-g005.jpg" position="float" orientation="portrait" xlink:type="simple" id="oo_961153.jpg"><uri content-type="original_file" xlink:type="simple">https://binary.pensoft.net/fig/961153</uri></graphic></fig><fig id="F6" position="float" orientation="portrait"><object-id xmlns:xlink="http://www.w3.org/1999/xlink" content-type="doi" xlink:type="simple">10.3897/zookeys.1188.114031.figures40-49</object-id><object-id xmlns:xlink="http://www.w3.org/1999/xlink" content-type="arpha" xlink:type="simple">AD6ADDB7-1993-52C3-822D-85FF8F66AAA1</object-id><label>Figures 40–49.</label><caption><p><italic><tp:taxon-name><tp:taxon-name-part taxon-name-part-type="genus" reg="Zeugodacus">Zeugodacus</tp:taxon-name-part><tp:taxon-name-part taxon-name-part-type="species" reg="momordicae">momordicae</tp:taxon-name-part></tp:taxon-name></italic> David &amp; Ajaykumara, sp. nov. <bold>40</bold> head frontal view (male) <bold>41</bold> head frontal view (female) <bold>42</bold> scutum <bold>43</bold> thorax (lateral view) and legs <bold>44, 45</bold> male abdomen (dorsal view) <bold>46, 47</bold> female abdomen (dorsal view) <bold>48</bold> wing (male) <bold>49</bold> wing (female).</p></caption><graphic xmlns:xlink="http://www.w3.org/1999/xlink" xlink:href="zookeys-1188-001_article-114031__-g006.jpg" position="float" orientation="portrait" xlink:type="simple" id="oo_961154.jpg"><uri content-type="original_file" xlink:type="simple">https://binary.pensoft.net/fig/961154</uri></graphic></fig><p><bold><italic>Male genitalia</italic>.</bold> Epandrium quadrate (profile view), lateral surstylus longer than epandrium; posterior lobe of surstylus 10× longer than anterior lobe (Fig. <xref ref-type="fig" rid="F7">50</xref>); proctiger hyaline as broad as but, shorter than epandrium; medial surstylus shorter than lateral surstylus with well-developed pair of equal sized prensisetae (Fig. <xref ref-type="fig" rid="F7">51</xref>). Phallus 3.15 mm long, glans of phallus well sclerotised with 2–3 rows of spine like projections on acrophallus dorsally (Fig. <xref ref-type="fig" rid="F7">52</xref>), subapical lobe T-shaped, preglans lobe present.</p><p><bold><italic>III instar larva</italic>.</bold> Creamy white, tapered anteriorly, blunt posteriorly. Cephalopharyngeal skeleton (Fig. <xref ref-type="fig" rid="F8">58</xref>): Mandible pointed, with short preapical tooth smaller than apical tooth, ventral apodeme prominent, mandibular neck well developed; hypopharyngeal sclerite shorter than mandible narrowing distally, with well-developed hypopharyngeal bridge in the centre, parastomal bar well developed covering the entire length of hypopharyngeal sclerite, labial sclerite present, anterior sclerite well developed (detached while dissecting); pharyngeal sclerite with well-developed dorsal and ventral cornua, ventral bridge lacking. Anterior spiracle with 17 tubules (Fig. <xref ref-type="fig" rid="F8">59</xref>); slits of posterior spiracle arranged parallel to each other with well-developed dorsal, lateral and ventral spiracular bundles (Fig. <xref ref-type="fig" rid="F8">60</xref>).</p><fig id="F7" position="float" orientation="portrait"><object-id xmlns:xlink="http://www.w3.org/1999/xlink" content-type="doi" xlink:type="simple">10.3897/zookeys.1188.114031.figures50-57</object-id><object-id xmlns:xlink="http://www.w3.org/1999/xlink" content-type="arpha" xlink:type="simple">9CBDD62C-2D76-5D85-B374-B3C55BECB49F</object-id><label>Figures 50–57.</label><caption><p>Postabdominal structures of <italic><tp:taxon-name><tp:taxon-name-part taxon-name-part-type="genus" reg="Zeugodacus">Zeugodacus</tp:taxon-name-part><tp:taxon-name-part taxon-name-part-type="species" reg="momordicae">momordicae</tp:taxon-name-part></tp:taxon-name></italic> David &amp; Ajaykumara, sp. nov. <bold>50</bold> epandrium and surstyli (lateral view) <bold>51</bold> epandrium and surstyli (posterior view) <bold>52</bold> glans of phallus <bold>53</bold> ovipositor <bold>54</bold> spicules on distal end of eversible membrane <bold>55</bold> spermatheca <bold>56</bold> aculeus <bold>57</bold> aculeus tip.</p></caption><graphic xmlns:xlink="http://www.w3.org/1999/xlink" xlink:href="zookeys-1188-001_article-114031__-g007.jpg" position="float" orientation="portrait" xlink:type="simple" id="oo_961155.jpg"><uri content-type="original_file" xlink:type="simple">https://binary.pensoft.net/fig/961155</uri></graphic></fig><fig id="F8" position="float" orientation="portrait"><object-id xmlns:xlink="http://www.w3.org/1999/xlink" content-type="doi" xlink:type="simple">10.3897/zookeys.1188.114031.figures58-60</object-id><object-id xmlns:xlink="http://www.w3.org/1999/xlink" content-type="arpha" xlink:type="simple">55BE569A-127A-54F8-984A-300282A70BDB</object-id><label>Figures 58–60.</label><caption><p>Larval morphology of <italic><tp:taxon-name><tp:taxon-name-part taxon-name-part-type="genus" reg="Zeugodacus">Zeugodacus</tp:taxon-name-part><tp:taxon-name-part taxon-name-part-type="species" reg="momordicae">momordicae</tp:taxon-name-part></tp:taxon-name></italic> David &amp; Ajaykumara, sp. nov. <bold>58</bold> cephalopharyngeal skeleton <bold>59</bold> anterior spiracle <bold>60</bold> posterior spiracles.</p></caption><graphic xmlns:xlink="http://www.w3.org/1999/xlink" xlink:href="zookeys-1188-001_article-114031__-g008.jpg" position="float" orientation="portrait" xlink:type="simple" id="oo_961156.jpg"><uri content-type="original_file" xlink:type="simple">https://binary.pensoft.net/fig/961156</uri></graphic></fig></tp:treatment-sec><tp:treatment-sec sec-type="etymology" id="SECID0EQXBG"><title>Etymology.</title><p>The species name is derived from the genus name <italic><tp:taxon-name><tp:taxon-name-part taxon-name-part-type="genus" reg="Momordica">Momordica</tp:taxon-name-part></tp:taxon-name></italic> in the genitive case.</p></tp:treatment-sec><tp:treatment-sec sec-type="host" id="SECID0E4XBG"><title>Host plant.</title><p>Flies were collected on spiny/spine gourd (Figs <xref ref-type="fig" rid="F11">70–72</xref>); female flies were observed ovipositing inside unopened male flower buds of spiny gourd (Figs <xref ref-type="fig" rid="F11">73</xref>, <xref ref-type="fig" rid="F11">74</xref>), <italic><tp:taxon-name><tp:taxon-name-part taxon-name-part-type="genus" reg="Momordica">Momordica</tp:taxon-name-part><tp:taxon-name-part taxon-name-part-type="species" reg="dioica">dioica</tp:taxon-name-part></tp:taxon-name></italic> Roxb ex Wild. Infested flower buds were having a withered appearance with two or three larvae inside (Figs <xref ref-type="fig" rid="F11">75</xref>, <xref ref-type="fig" rid="F11">76</xref>). They were reared up to the adult stage to confirm it as the host.</p></tp:treatment-sec><tp:treatment-sec sec-type="DNA Barcode" id="SECID0ECZBG"><title>DNA Barcode.</title><p>NCBI Accession number <ext-link xmlns:xlink="http://www.w3.org/1999/xlink" ext-link-type="gen" xlink:href="OQ353070" xlink:type="simple">OQ353070</ext-link> (1♀, INDIA: Arunachal Pradesh, Upper Siang, Padu, 29. ix. 2022, David, K.J.). The partial gene sequence of mt-COI of Indian specimen was subjected to similarity search (BLAST-N) in NCBI database which revealed 99% similarity with <italic><tp:taxon-name><tp:taxon-name-part taxon-name-part-type="genus" reg="Zeugodacus">Zeugodacus</tp:taxon-name-part><tp:taxon-name-part taxon-name-part-type="species" reg="cilifer">cilifer</tp:taxon-name-part></tp:taxon-name></italic> reported from Thailand and China, however 97.87% similarity was observed with <italic><tp:taxon-name><tp:taxon-name-part taxon-name-part-type="genus" reg="Zeugodacus">Z.</tp:taxon-name-part><tp:taxon-name-part taxon-name-part-type="species" reg="cilifer">cilifer</tp:taxon-name-part></tp:taxon-name></italic> from Taiwan.</p></tp:treatment-sec><tp:treatment-sec sec-type="remarks" id="SECID0ED1BG"><title>Remarks.</title><p><xref ref-type="bibr" rid="B14">Nair et al. (2018</xref>; <xref ref-type="bibr" rid="B15">2021</xref>) and <xref ref-type="bibr" rid="B17">Pongen et al. (2023)</xref> reported <italic><tp:taxon-name><tp:taxon-name-part taxon-name-part-type="genus" reg="Zeugodacus">Zeugodacus</tp:taxon-name-part><tp:taxon-name-part taxon-name-part-type="species" reg="cilifer">cilifer</tp:taxon-name-part></tp:taxon-name></italic> from Tripura and Meghalaya as a pest of flowers of spiny gourd, respectively. Examination of the postabdominal structure of female of <italic><tp:taxon-name><tp:taxon-name-part taxon-name-part-type="genus" reg="Zeugodacus">Z.</tp:taxon-name-part><tp:taxon-name-part taxon-name-part-type="species" reg="cilifer">cilifer</tp:taxon-name-part></tp:taxon-name></italic> collected from Taiwan (Figs <xref ref-type="fig" rid="F9">61–65</xref>), the type locality in 1907, deposited at Natural History Museum, London and specimens collected from Pasighat, Arunachal Pradesh and Meghalaya, India revealed that specimens from India are different in the morphology of aculeus and spicules on distal end of eversible membrane as mentioned in the diagnosis, hence it is here described as a new species. Hence records of <italic><tp:taxon-name><tp:taxon-name-part taxon-name-part-type="genus" reg="Zeugodacus">Z.</tp:taxon-name-part><tp:taxon-name-part taxon-name-part-type="species" reg="cilifer">cilifer</tp:taxon-name-part></tp:taxon-name></italic> by <xref ref-type="bibr" rid="B14">Nair et al. (2018</xref>; <xref ref-type="bibr" rid="B15">2021</xref>) and <xref ref-type="bibr" rid="B17">Pongen et al. (2023)</xref> are treated as misidentifications of <italic><tp:taxon-name><tp:taxon-name-part taxon-name-part-type="genus" reg="Zeugodacus">Z.</tp:taxon-name-part><tp:taxon-name-part taxon-name-part-type="species" reg="momordicae">momordicae</tp:taxon-name-part></tp:taxon-name></italic>. It is placed in <italic><tp:taxon-name><tp:taxon-name-part taxon-name-part-type="genus" reg="Zeugodacus">Zeugodacus</tp:taxon-name-part></tp:taxon-name></italic> due to shallow/flat posterior emargination of sternite 5 in males, posterior lobe of lateral surstylus much longer than anterior lobe and patterned acrophallus. It is placed in subgenus <tp:taxon-name><tp:taxon-name-part taxon-name-part-type="genus" reg="Zeugodacus"/><tp:taxon-name-part taxon-name-part-type="subgenus" reg="Parasinodacus">Parasinodacus</tp:taxon-name-part></tp:taxon-name> as it possesses only two scutellar setae and scutum is devoid of medial postsutural vitta.</p><fig id="F9" position="float" orientation="portrait"><object-id xmlns:xlink="http://www.w3.org/1999/xlink" content-type="doi" xlink:type="simple">10.3897/zookeys.1188.114031.figures61-65</object-id><object-id xmlns:xlink="http://www.w3.org/1999/xlink" content-type="arpha" xlink:type="simple">5C33FB14-8320-5C3B-AAE4-83A6C96F5644</object-id><label>Figures 61–65.</label><caption><p><tp:taxon-name><tp:taxon-name-part taxon-name-part-type="genus" reg="Zeugodacus">Zeugodacus</tp:taxon-name-part> (<tp:taxon-name-part taxon-name-part-type="subgenus" reg="Parasinodacus">Parasinodacus</tp:taxon-name-part>) <tp:taxon-name-part taxon-name-part-type="species" reg="cilifer">cilifer</tp:taxon-name-part></tp:taxon-name> (Hendel) <bold>61</bold> habitus (dorsal) <bold>62</bold> habitus (lateral) <bold>63</bold> head (frontal view) <bold>64</bold> scutum (dorsal view) <bold>65</bold> abdomen.</p></caption><graphic xmlns:xlink="http://www.w3.org/1999/xlink" xlink:href="zookeys-1188-001_article-114031__-g009.jpg" position="float" orientation="portrait" xlink:type="simple" id="oo_961157.jpg"><uri content-type="original_file" xlink:type="simple">https://binary.pensoft.net/fig/961157</uri></graphic></fig><fig id="F10" position="float" orientation="portrait"><object-id xmlns:xlink="http://www.w3.org/1999/xlink" content-type="doi" xlink:type="simple">10.3897/zookeys.1188.114031.figures66-69</object-id><object-id xmlns:xlink="http://www.w3.org/1999/xlink" content-type="arpha" xlink:type="simple">BB655E86-FAF4-50C1-BAE5-046BBB43F5EE</object-id><label>Figures 66–69.</label><caption><p><tp:taxon-name><tp:taxon-name-part taxon-name-part-type="genus" reg="Zeugodacus">Zeugodacus</tp:taxon-name-part> (<tp:taxon-name-part taxon-name-part-type="subgenus" reg="Parasinodacus">Parasinodacus</tp:taxon-name-part>) <tp:taxon-name-part taxon-name-part-type="species" reg="cilifer">cilifer</tp:taxon-name-part></tp:taxon-name> (Hendel) <bold>66, 67</bold> aculeus tip <bold>68</bold> spicules on distal end of eversible membrane <bold>69</bold> label data.</p></caption><graphic xmlns:xlink="http://www.w3.org/1999/xlink" xlink:href="zookeys-1188-001_article-114031__-g010.jpg" position="float" orientation="portrait" xlink:type="simple" id="oo_961158.jpg"><uri content-type="original_file" xlink:type="simple">https://binary.pensoft.net/fig/961158</uri></graphic></fig><fig id="F11" position="float" orientation="portrait"><object-id xmlns:xlink="http://www.w3.org/1999/xlink" content-type="doi" xlink:type="simple">10.3897/zookeys.1188.114031.figures70-76</object-id><object-id xmlns:xlink="http://www.w3.org/1999/xlink" content-type="arpha" xlink:type="simple">9F6848B8-E14A-53A5-88A0-E1928212E060</object-id><label>Figures 70–76.</label><caption><p>Field infestation of <tp:taxon-name><tp:taxon-name-part taxon-name-part-type="genus" reg="Zeugodacus">Zeugodacus</tp:taxon-name-part> (<tp:taxon-name-part taxon-name-part-type="subgenus" reg="Parasinodacus">Parasinodacus</tp:taxon-name-part>) <tp:taxon-name-part taxon-name-part-type="species" reg="momordicae">momordicae</tp:taxon-name-part></tp:taxon-name> David &amp; Ajaykumara, sp. nov. <bold>70</bold> habitus of host plant, Spiny gourd, <italic><tp:taxon-name><tp:taxon-name-part taxon-name-part-type="genus" reg="Momordica">Momordica</tp:taxon-name-part><tp:taxon-name-part taxon-name-part-type="species" reg="dioica">dioica</tp:taxon-name-part></tp:taxon-name></italic><bold>71</bold> healthy male flower <bold>72</bold> fruit <bold>73</bold> males and females of <italic><tp:taxon-name><tp:taxon-name-part taxon-name-part-type="genus" reg="Zeugodacus">Z.</tp:taxon-name-part><tp:taxon-name-part taxon-name-part-type="species" reg="momordicae">momordicae</tp:taxon-name-part></tp:taxon-name></italic> on male flower bud of spiny gourd <bold>74</bold> female fly of <italic><tp:taxon-name><tp:taxon-name-part taxon-name-part-type="genus" reg="Zeugodacus">Z.</tp:taxon-name-part><tp:taxon-name-part taxon-name-part-type="species" reg="momordicae">momordicae</tp:taxon-name-part></tp:taxon-name></italic> ovipositing into male flower buds <bold>75</bold> infested male flower <bold>76</bold> cut opened infested flower with maggots.</p></caption><graphic xmlns:xlink="http://www.w3.org/1999/xlink" xlink:href="zookeys-1188-001_article-114031__-g011.jpg" position="float" orientation="portrait" xlink:type="simple" id="oo_961159.jpg"><uri content-type="original_file" xlink:type="simple">https://binary.pensoft.net/fig/961159</uri></graphic></fig></tp:treatment-sec><ref-list><ref id="B14"><mixed-citation xmlns:xlink="http://www.w3.org/1999/xlink" xlink:type="simple"><person-group><name name-style="western"><surname>Nair</surname><given-names>N</given-names></name><name name-style="western"><surname>Bhattacharjee</surname><given-names>T</given-names></name><name name-style="western"><surname>Thangjam</surname><given-names>B</given-names></name><name name-style="western"><surname>Giri</surname><given-names>U</given-names></name><name name-style="western"><surname>Debnath</surname><given-names>MR</given-names></name></person-group> (<year>2018</year>) <article-title>Species diversity of Dacine fruit flies (<tp:taxon-name><tp:taxon-name-part taxon-name-part-type="order">Diptera</tp:taxon-name-part></tp:taxon-name>: <tp:taxon-name><tp:taxon-name-part taxon-name-part-type="family">Tephritidae</tp:taxon-name-part></tp:taxon-name>: <tp:taxon-name><tp:taxon-name-part taxon-name-part-type="subfamily">Dacinae</tp:taxon-name-part></tp:taxon-name>: <tp:taxon-name><tp:taxon-name-part taxon-name-part-type="tribe">Dacini</tp:taxon-name-part></tp:taxon-name>) in Tripura, N.E. India.</article-title><source>Journal of Entomology and Zoology Studies</source><volume>6</volume>(<issue>1</issue>): <fpage>297</fpage>–<lpage>302</lpage>.</mixed-citation></ref><ref id="B15"><mixed-citation xmlns:xlink="http://www.w3.org/1999/xlink" xlink:type="simple"><person-group><name name-style="western"><surname>Nair</surname><given-names>N</given-names></name><name name-style="western"><surname>Chatterjee</surname><given-names>M</given-names></name><name name-style="western"><surname>Das</surname><given-names>K</given-names></name><name name-style="western"><surname>Sehgal</surname><given-names>M</given-names></name><name name-style="western"><surname>Meenakshi</surname><given-names>M</given-names></name></person-group> (<year>2021</year>) <article-title>Fruit fly species complex infesting cucurbits in India and their management.</article-title><source>International Journal of Agriculture Environment and Sustainability</source><volume>3</volume>(<issue>2</issue>): <fpage>8</fpage>–<lpage>17</lpage>.</mixed-citation></ref><ref id="B17"><mixed-citation xmlns:xlink="http://www.w3.org/1999/xlink" xlink:type="simple"><person-group><name name-style="western"><surname>Pongen</surname><given-names>A</given-names></name><name name-style="western"><surname>Behere</surname><given-names>GT</given-names></name><name name-style="western"><surname>Firake</surname><given-names>DM</given-names></name><name name-style="western"><surname>Sharma</surname><given-names>B</given-names></name><name name-style="western"><surname>Rajesh</surname><given-names>T</given-names></name></person-group> (<year>2023</year>) <article-title>DNA barcoding of major insect pests and their natural enemies from cucurbitaceous crops in northeast India.</article-title><source>Indian Journal of Entomology</source><volume>85</volume>(<issue>1</issue>): <fpage>150</fpage>–<lpage>154</lpage>. <ext-link xlink:href="10.55446/IJE.2022.440" ext-link-type="doi" xlink:type="simple">https://doi.org/10.55446/IJE.2022.440</ext-link></mixed-citation></ref></ref-list></tp:taxon-treatment>
