# Supplementary material for: ﻿Four new species of Zeugodacus Hendel (Diptera, Tephritidae, Dacinae, Dacini) and new records of dacines from India
Source: Zookeys. 2024 Jan 3;1188:1–26. doi: 10.3897/zookeys.1188.114031 (PMC10782515; doi:10.3897/zookeys.1188.114031)
Supplement: XML Treatment for Zeugodacus (Zeugodacus) nasivittatus [file zookeys.1188.114031-treatment3.xml]

<!DOCTYPE tp:taxon-treatment
  PUBLIC "-//TaxonX//DTD Taxonomic Treatment Publishing DTD v0 20100105//EN" "tax-treatment-NSO.dtd">
<tp:taxon-treatment xmlns:tp="http://www.plazi.org/taxpub"><tp:treatment-meta><kwd-group><label>Taxon classification</label><kwd>
              <named-content content-type="kingdom">Animalia</named-content>
            </kwd><kwd>
              <named-content content-type="order">Diptera</named-content>
            </kwd><kwd>
              <named-content content-type="family">Tephritidae</named-content>
            </kwd></kwd-group><mixed-citation publication-type="journal"><person-group><name><surname>David</surname><given-names>Karamankodu Jacob</given-names></name><name><surname>Abhishek</surname><given-names>Venkateshaiah</given-names></name><name><surname>Kennedy</surname><given-names>Ningthoujam</given-names></name><name><surname>Ajaykumara</surname><given-names>K. M.</given-names></name><name><surname>Gracy</surname><given-names>R. G.</given-names></name><name><surname>Hissay</surname><given-names>Cheday Bhutia</given-names></name></person-group><article-title>﻿Four new species of <italic><tp:taxon-name><tp:taxon-name-part taxon-name-part-type="genus" reg="Zeugodacus">Zeugodacus</tp:taxon-name-part></tp:taxon-name></italic> Hendel (<tp:taxon-name><tp:taxon-name-part taxon-name-part-type="order">Diptera</tp:taxon-name-part></tp:taxon-name>, <tp:taxon-name><tp:taxon-name-part taxon-name-part-type="family">Tephritidae</tp:taxon-name-part></tp:taxon-name>, <tp:taxon-name><tp:taxon-name-part taxon-name-part-type="subfamily">Dacinae</tp:taxon-name-part></tp:taxon-name>, <tp:taxon-name><tp:taxon-name-part taxon-name-part-type="tribe">Dacini</tp:taxon-name-part></tp:taxon-name>) and new records of dacines from India</article-title><source>Zookeys</source><day>03</day><month>01</month><year>2024</year><volume>1188</volume><fpage>1</fpage><lpage>26</lpage><pub-id pub-id-type="doi">10.3897/zookeys.1188.114031</pub-id></mixed-citation></tp:treatment-meta><tp:nomenclature><label>﻿</label><tp:taxon-name><object-id xmlns:xlink="http://www.w3.org/1999/xlink" content-type="arpha" xlink:type="simple">E7CB4899-B03D-5744-A2DB-F036D244A97C</object-id><tp:taxon-name-part taxon-name-part-type="genus" reg="Zeugodacus">Zeugodacus</tp:taxon-name-part> (<tp:taxon-name-part taxon-name-part-type="subgenus" reg="Zeugodacus">Zeugodacus</tp:taxon-name-part>) <tp:taxon-name-part taxon-name-part-type="species" reg="nasivittatus">nasivittatus</tp:taxon-name-part><object-id xmlns:xlink="http://www.w3.org/1999/xlink" content-type="zoobank" xlink:type="simple">https://zoobank.org/BA85A422-419F-485A-BCBC-AC73D7BB27C6</object-id></tp:taxon-name><tp:taxon-authority>David &amp; Abhishek</tp:taxon-authority><tp:taxon-status xmlns:xlink="http://www.w3.org/1999/xlink" xlink:type="simple">sp. nov.</tp:taxon-status><xref ref-type="fig" rid="F12">Figs 77–84</xref></tp:nomenclature><tp:treatment-sec sec-type="type locality" id="SECID0ECDAI"><title>Type locality.</title><p>India, Meghalaya, Umiam.</p></tp:treatment-sec><tp:treatment-sec sec-type="type material" id="SECID0EHDAI"><title>Type material.</title><p><bold><italic>Holotype</italic></bold> male, pinned. Original label: “INDIA, Meghalaya, Umiam, 11.vii.2023, Kennedy N.” <bold><italic>Paratype</italic></bold> 1♂, India: Meghalaya, Umiam, 11.vii.2023, Kennedy N., attracted to cue lure (deposited at <abbrev xmlns:xlink="http://www.w3.org/1999/xlink" xlink:title="National Bureau of Agricultural Insect Resources, Bengaluru, India" id="ABBRID0EVDAI" xlink:type="simple">NIM</abbrev>).</p></tp:treatment-sec><tp:treatment-sec sec-type="diagnosis" id="SECID0EZDAI"><title>Diagnosis.</title><p>It is similar to <italic><tp:taxon-name><tp:taxon-name-part taxon-name-part-type="genus" reg="Zeugodacus">Zeugodacus</tp:taxon-name-part><tp:taxon-name-part taxon-name-part-type="species" reg="hengsawadae">hengsawadae</tp:taxon-name-part></tp:taxon-name></italic> Drew &amp; Romig and <italic><tp:taxon-name><tp:taxon-name-part taxon-name-part-type="genus" reg="Zeugodacus">Z.</tp:taxon-name-part><tp:taxon-name-part taxon-name-part-type="species" reg="tebeduiae">tebeduiae</tp:taxon-name-part></tp:taxon-name></italic> Drew &amp; Romig in possessing broad medial postsutural vitta and costal band confluent with vein R<sub>2+3</sub>, but can be easily separated from <italic><tp:taxon-name><tp:taxon-name-part taxon-name-part-type="genus" reg="Zeugodacus">Z.</tp:taxon-name-part><tp:taxon-name-part taxon-name-part-type="species" reg="hengsawadae">hengsawadae</tp:taxon-name-part></tp:taxon-name></italic> by the entirely fulvous femora without any preapical spots, absence of basal scutellar seta and shape of the medial vitta; from <italic><tp:taxon-name><tp:taxon-name-part taxon-name-part-type="genus" reg="Zeugodacus">Z.</tp:taxon-name-part><tp:taxon-name-part taxon-name-part-type="species" reg="tebeduiae">tebeduiae</tp:taxon-name-part></tp:taxon-name></italic> by its smaller size (wing length 4.5 mm), absence of elongate narrow facial spots and basal scutellar setae. It can be differentiated from <italic><tp:taxon-name><tp:taxon-name-part taxon-name-part-type="genus" reg="Zeugodacus">Z.</tp:taxon-name-part><tp:taxon-name-part taxon-name-part-type="species" reg="flavoverticalis">flavoverticalis</tp:taxon-name-part></tp:taxon-name></italic> Drew &amp; Romig by the absence of broad transverse marking on katepisternum, presence of slightly expanded costal band towards apex and yellow abdominal tergites with narrow medial and longitudinal bands.</p><fig id="F12" position="float" orientation="portrait"><object-id xmlns:xlink="http://www.w3.org/1999/xlink" content-type="doi" xlink:type="simple">10.3897/zookeys.1188.114031.figures77-84</object-id><object-id xmlns:xlink="http://www.w3.org/1999/xlink" content-type="arpha" xlink:type="simple">80B2874B-9BDF-50C8-8536-B5A202C51C8D</object-id><label>Figures 77–84.</label><caption><p><italic><tp:taxon-name><tp:taxon-name-part taxon-name-part-type="genus" reg="Zeugodacus">Zeugodacus</tp:taxon-name-part><tp:taxon-name-part taxon-name-part-type="species" reg="nasivittatus">nasivittatus</tp:taxon-name-part></tp:taxon-name></italic> David &amp; Abhishek, sp. nov. <bold>77</bold> head (lateral) <bold>78</bold> scutum (dorsal view) <bold>79</bold> thorax (lateral) <bold>80</bold> abdomen <bold>81</bold> wing <bold>82</bold> epandrium (lateral) <bold>83</bold> epandrium (posterior) <bold>84</bold> glans of phallus.</p></caption><graphic xmlns:xlink="http://www.w3.org/1999/xlink" xlink:href="zookeys-1188-001_article-114031__-g012.jpg" position="float" orientation="portrait" xlink:type="simple" id="oo_961160.jpg"><uri content-type="original_file" xlink:type="simple">https://binary.pensoft.net/fig/961160</uri></graphic></fig></tp:treatment-sec><tp:treatment-sec sec-type="description" id="SECID0EAHAI"><title>Description.</title><p><bold>Male.</bold> Medium sized species (5.7–5.8 mm); face fulvous with two separate black spots; scutum black colour with a broad lateral postsutural yellow vitta (0.16–0.18 mm wide) ending behind intra-alar seta; notopleuron and postpronotal lobe yellow, prominent yellow spot anterior to notopleural suture; anepisternal stripe reaching anterior notopleural seta dorsally; scutellum without black basal band; wing predominantly hyaline with narrow costal band confluent with R<sub>2+3</sub>, anal streak wide, dense aggregation of microtrichia around A<sub>1</sub>+Cu<sub>2</sub>; abdominal tergites 3–5, orange-brown with a narrow longitudinal black discontinuous band (0.17 mm), lateral regions of tergites 3–5 with small, fuscous markings.</p><p><bold><italic>Head</italic></bold> (Fig. <xref ref-type="fig" rid="F12">77</xref>): Height 1.21 mm. Frons length 1.67× breadth; fulvous with fuscous marking on anteriomedial hump and around bases of frontal and orbital setae, all setae black: three pairs of frontal setae and one pair of orbital setae; lunule fulvous. Ocellar triangle and vertex black. Face fulvous with two separate black spots (0.16 mm long) on antennal furrows. Scape (0.12 mm long) and pedicel (0.21 mm long) fulvous, first flagellomere (0.51 mm long) dark fuscous on outer side and apex, arista non plumose, combined length of pedicel and flagellomere as long as the vertical length of face. Gena fulvous without a black marking, genal seta present. Occiput light fuscous, fulvous along eye margins; lateral and medial vertical setae present, occipital row without stout black setae. <bold><italic>Thorax</italic></bold> (Figs <xref ref-type="fig" rid="F12">78</xref>, <xref ref-type="fig" rid="F12">79</xref>). scutum black (1.75 mm long, 1.74 mm wide) without lanceolate markings. Pleura black in ground colour with red-brown markings anterior to anepisternal stripe, katepisternum and anepimeron. Yellow markings as follows: postpronotal lobe, notopleuron, anepisternal stripe reaching anterior notopleural seta dorsally and continuing to katepisternum as a transverse spot; anatergite (posterior apex black); anterior 3/4 of katatergite (remainder black); broad parallel-sided lateral postsutural vitta ending after intra-alar seta. Medial longitudinal postsutural yellow vitta present (nose shaped). Scutellum yellow without narrow black basal band. Chaetotaxy: scutellar seta, 1; prescutellar acrostichal seta, 1; intra-alar seta, 1; postsutural supra-alar seta, 1; postalar seta, 1; anepisternal seta, 1; anterior notopleural seta, 1; posterior notopleural seta, 1; scapular setae, 2. Coxa fulvous, trochanter light fulvous; all femora fulvous without apical black markings; fore femur without small oval spot, apex of mid femur with faint infuscation; hind femur with prominent black apex. Fore and mid tibiae light fuscous at base, hind tibia dark fuscous, all tarsal segments fulvous. <bold><italic>Wing</italic></bold> (Fig. <xref ref-type="fig" rid="F12">81</xref>). Length, 4.65 mm, cells bc and c hyaline; microtrichia in outer corner of cell c only; remainder of wing hyaline except dark fuscous cell sc, costal band broad, confluent with R<sub>2+3</sub> expanded slightly towards apex, extension of cell cua longer than cell cua, base of cell br with microtrichia, anal streak wide covering cell cua, with dense aggregation of microtrichia around A<sub>1</sub>+Cu<sub>2</sub>; supernumerary lobe well developed. <bold><italic>Abdomen</italic></bold> (Fig. <xref ref-type="fig" rid="F12">80</xref>). 2.81 mm long, 1.66 mm wide, oval, tergites free, tergites 1 and 2 fulvous, tergite 2 with a medial black spot. Tergite 3 reddish brown with a narrow, basal transverse black band. Tergites 3–5 with a narrow, discontinuous medial longitudinal black band and narrow, black lateral markings. Tergite 5 with inconspicuous ceromata, sternite 5 black with shallow concavity and pecten present on tergite 3.</p><p><bold><italic>Male genitalia</italic>.</bold> Epandrium quadrate (profile view), lateral surstylus as long as epandrium; posterior lobe of surstylus 6–7× longer than anterior lobe (Fig. <xref ref-type="fig" rid="F12">82</xref>); proctiger hyaline, shorter than epandrium; medial surstylus shorter than lateral surstylus with well-developed pair of equal sized prensisetae (Fig. <xref ref-type="fig" rid="F12">83</xref>). Phallus short, 1.20 mm excluding glans of phallus (0.27 mm), glans of phallus well sclerotised with spine like projections on acrophallus (Fig. <xref ref-type="fig" rid="F12">84</xref>), subapical lobe T-shaped, preglans lobe present.</p></tp:treatment-sec><tp:treatment-sec sec-type="etymology" id="SECID0ELJAI"><title>Etymology.</title><p>The species name is derived from Latin words <italic>nasi vitta</italic> which means nose-shaped vitta.</p></tp:treatment-sec><tp:treatment-sec sec-type="host" id="SECID0ETJAI"><title>Host plant.</title><p>Not known.</p></tp:treatment-sec><tp:treatment-sec sec-type="Male parapheromone" id="SECID0EYJAI"><title>Male parapheromone.</title><p>Cue lure.</p></tp:treatment-sec><tp:treatment-sec sec-type="remarks" id="SECID0E4JAI"><title>Remarks.</title><p>This species is placed in <italic><tp:taxon-name><tp:taxon-name-part taxon-name-part-type="genus" reg="Zeugodacus">Zeugodacus</tp:taxon-name-part></tp:taxon-name></italic> due to the shallow/flat posterior emargination of sternite 5 in males, posterior lobe of lateral surstylus much longer than anterior lobe and patterned acrophallus. It is placed in subgenus <tp:taxon-name><tp:taxon-name-part taxon-name-part-type="genus" reg="Zeugodacus"/><tp:taxon-name-part taxon-name-part-type="subgenus" reg="Zeugodacus">Zeugodacus</tp:taxon-name-part></tp:taxon-name> as it possesses medial postsutural vitta, postsutural supra-alar, and prescutellar acrostichal seta.</p></tp:treatment-sec></tp:taxon-treatment>
