# Supplementary material for: ﻿Four new species of Zeugodacus Hendel (Diptera, Tephritidae, Dacinae, Dacini) and new records of dacines from India
Source: Zookeys. 2024 Jan 3;1188:1–26. doi: 10.3897/zookeys.1188.114031 (PMC10782515; doi:10.3897/zookeys.1188.114031)
Supplement: XML Treatment for Zeugodacus (Sinodacus) sinuvittatus [file zookeys.1188.114031-treatment4.xml]

<!DOCTYPE tp:taxon-treatment
  PUBLIC "-//TaxonX//DTD Taxonomic Treatment Publishing DTD v0 20100105//EN" "tax-treatment-NSO.dtd">
<tp:taxon-treatment xmlns:tp="http://www.plazi.org/taxpub"><tp:treatment-meta><kwd-group><label>Taxon classification</label><kwd>
              <named-content content-type="kingdom">Animalia</named-content>
            </kwd><kwd>
              <named-content content-type="order">Diptera</named-content>
            </kwd><kwd>
              <named-content content-type="family">Tephritidae</named-content>
            </kwd></kwd-group><mixed-citation publication-type="journal"><person-group><name><surname>David</surname><given-names>Karamankodu Jacob</given-names></name><name><surname>Abhishek</surname><given-names>Venkateshaiah</given-names></name><name><surname>Kennedy</surname><given-names>Ningthoujam</given-names></name><name><surname>Ajaykumara</surname><given-names>K. M.</given-names></name><name><surname>Gracy</surname><given-names>R. G.</given-names></name><name><surname>Hissay</surname><given-names>Cheday Bhutia</given-names></name></person-group><article-title>﻿Four new species of <italic><tp:taxon-name><tp:taxon-name-part taxon-name-part-type="genus" reg="Zeugodacus">Zeugodacus</tp:taxon-name-part></tp:taxon-name></italic> Hendel (<tp:taxon-name><tp:taxon-name-part taxon-name-part-type="order">Diptera</tp:taxon-name-part></tp:taxon-name>, <tp:taxon-name><tp:taxon-name-part taxon-name-part-type="family">Tephritidae</tp:taxon-name-part></tp:taxon-name>, <tp:taxon-name><tp:taxon-name-part taxon-name-part-type="subfamily">Dacinae</tp:taxon-name-part></tp:taxon-name>, <tp:taxon-name><tp:taxon-name-part taxon-name-part-type="tribe">Dacini</tp:taxon-name-part></tp:taxon-name>) and new records of dacines from India</article-title><source>Zookeys</source><day>03</day><month>01</month><year>2024</year><volume>1188</volume><fpage>1</fpage><lpage>26</lpage><pub-id pub-id-type="doi">10.3897/zookeys.1188.114031</pub-id></mixed-citation></tp:treatment-meta><tp:nomenclature><label>﻿</label><tp:taxon-name><object-id xmlns:xlink="http://www.w3.org/1999/xlink" content-type="arpha" xlink:type="simple">96976936-2620-5643-B53E-CF4BD8CB1DD4</object-id><tp:taxon-name-part taxon-name-part-type="genus" reg="Zeugodacus">Zeugodacus</tp:taxon-name-part> (<tp:taxon-name-part taxon-name-part-type="subgenus" reg="Sinodacus">Sinodacus</tp:taxon-name-part>) <tp:taxon-name-part taxon-name-part-type="species" reg="sinuvittatus">sinuvittatus</tp:taxon-name-part><object-id xmlns:xlink="http://www.w3.org/1999/xlink" content-type="zoobank" xlink:type="simple">https://zoobank.org/424F5A47-0662-4551-A793-238FA7FBF63F</object-id></tp:taxon-name><tp:taxon-authority>David &amp; Abhishek</tp:taxon-authority><tp:taxon-status xmlns:xlink="http://www.w3.org/1999/xlink" xlink:type="simple">sp. nov.</tp:taxon-status><xref ref-type="fig" rid="F13">Figs 85–92</xref></tp:nomenclature><tp:treatment-sec sec-type="type locality" id="SECID0EDMAI"><title>Type locality.</title><p>India, Himachal Pradesh, Totu, IARI substation, Totu.</p></tp:treatment-sec><tp:treatment-sec sec-type="type material" id="SECID0EIMAI"><title>Type material.</title><p><bold><italic>Holotype</italic></bold> male, pinned. Original label: “INDIA, Himachal Pradesh, Totu, IARI substation, Totu, 18.viii.2019, David, K. J.” (deposited at <abbrev xmlns:xlink="http://www.w3.org/1999/xlink" xlink:title="National Bureau of Agricultural Insect Resources, Bengaluru, India" id="ABBRID0ETMAI" xlink:type="simple">NIM</abbrev>).</p></tp:treatment-sec><tp:treatment-sec sec-type="diagnosis" id="SECID0EXMAI"><title>Diagnosis.</title><p><italic><tp:taxon-name><tp:taxon-name-part taxon-name-part-type="genus" reg="Zeugodacus">Zeugodacus</tp:taxon-name-part><tp:taxon-name-part taxon-name-part-type="species" reg="sinuvittatus">sinuvittatus</tp:taxon-name-part></tp:taxon-name></italic> is similar to <italic><tp:taxon-name><tp:taxon-name-part taxon-name-part-type="genus" reg="Zeugodacus">Z.</tp:taxon-name-part><tp:taxon-name-part taxon-name-part-type="species" reg="hochii">hochii</tp:taxon-name-part></tp:taxon-name></italic> (Zia), <italic><tp:taxon-name><tp:taxon-name-part taxon-name-part-type="genus" reg="Zeugodacus">Z.</tp:taxon-name-part><tp:taxon-name-part taxon-name-part-type="species" reg="infestus">infestus</tp:taxon-name-part></tp:taxon-name></italic> (Enderlein) and <italic><tp:taxon-name><tp:taxon-name-part taxon-name-part-type="genus" reg="Zeugodacus">Z.</tp:taxon-name-part><tp:taxon-name-part taxon-name-part-type="species" reg="brevipunctatus">brevipunctatus</tp:taxon-name-part></tp:taxon-name></italic> David &amp; Hancock in possessing reddish brown scutum, club shaped abdomen and wing with broad apical black spot. It can be differentiated from <italic><tp:taxon-name><tp:taxon-name-part taxon-name-part-type="genus" reg="Zeugodacus">Z.</tp:taxon-name-part><tp:taxon-name-part taxon-name-part-type="species" reg="hochii">hochii</tp:taxon-name-part></tp:taxon-name></italic> by the absence of medial postsutural vitta, face with separate black spots unlike transverse band, presence of discontinuous costal band slightly overlapping vein R<sub>2+3</sub>; from <italic><tp:taxon-name><tp:taxon-name-part taxon-name-part-type="genus" reg="Zeugodacus">Z.</tp:taxon-name-part><tp:taxon-name-part taxon-name-part-type="species" reg="infestus">infestus</tp:taxon-name-part></tp:taxon-name></italic> and <italic><tp:taxon-name><tp:taxon-name-part taxon-name-part-type="genus" reg="Zeugodacus">Z.</tp:taxon-name-part><tp:taxon-name-part taxon-name-part-type="species" reg="brevipunctatus">brevipunctatus</tp:taxon-name-part></tp:taxon-name></italic> by the absence of lateral and medial postsutural vitta, absence of postsutural supra-alar seta, narrow costal band interrupted in cell r<sub>1</sub> and by the broad apical spot. Unlike <italic><tp:taxon-name><tp:taxon-name-part taxon-name-part-type="genus" reg="Zeugodacus">Z.</tp:taxon-name-part><tp:taxon-name-part taxon-name-part-type="species" reg="brevipunctatus">brevipunctatus</tp:taxon-name-part></tp:taxon-name></italic>, acrophallus of <italic><tp:taxon-name><tp:taxon-name-part taxon-name-part-type="genus" reg="Zeugodacus">Z.</tp:taxon-name-part><tp:taxon-name-part taxon-name-part-type="species" reg="sinuvittatus">sinuvittatus</tp:taxon-name-part></tp:taxon-name></italic> is fully patterned.</p></tp:treatment-sec><tp:treatment-sec sec-type="description" id="SECID0EEQAI"><title>Description.</title><p><bold>Male.</bold> Large sized species (wing length 7.05 mm); face fulvous with two elongate black markings in the antennal furrow and a medial longitudinal line; scutum reddish brown in ground colour without lateral and medial vitta, with broad quadrate black patches in presutural and postsutural areas, notopleuron and postpronotal lobe yellow, inconspicuous yellow spot anterior to notopleural suture; anepisternal stripe reaching midway between anterior notopleural seta and notopleuron; scutellum yellow; wing predominantly hyaline with costal band slightly overlapping vein R<sub>2+3</sub>, discontinuous towards apex of cell r<sub>1</sub>, with a broad apical spot covering the apex of cell r<sub>2+3</sub>, r<sub>4+5</sub> and upper one-fourth of cell m, anal streak narrow, no dense aggregation of microtrichia around A<sub>1</sub>+Cu<sub>2</sub>; abdomen club shaped, tergite 2 with a prominent black semicircular spot, tergites 3–5 with dark fuscous lateral markings and a narrow medial longitudinal band.</p><p><bold><italic>Head</italic></bold> (Fig. <xref ref-type="fig" rid="F13">85</xref>). Height 1.60 mm. Frons length 1.85× breadth; fulvous with fuscous marking on anteriomedial hump and around bases of frontal and orbital setae, all setae black: two pairs of frontal setae and one pair of orbital setae; lunule black. Ocellar triangle black, vertex yellow. Face fulvous with two separate elongate black markings in antennal furrows and a medial longitudinal black line. Scape (0.23 mm long) and pedicel (0.22 mm long) fulvous, first flagellomere (0.74 mm long) dark fuscous on outer side and apex, arista non plumose, combined length of pedicel and flagellomere longer than the vertical length of face. Gena fulvous with a black marking and a seta. Occiput fulvous; lateral and medial vertical setae present, occipital row with three or four stout black setae. <bold><italic>Thorax</italic></bold> (Figs <xref ref-type="fig" rid="F13">86</xref>, <xref ref-type="fig" rid="F13">87</xref>). 2.18 mm long, 2.03 mm wide; scutum red brown with two black quadrate markings one each in presutural and postsutural area. Pleura red-brown in ground colour with black markings anterior to anepisternal stripe, katepisternum and anepimeron. Yellow markings as follows: postpronotal lobe, notopleuron, anepisternal stripe reaching midway between notopleuron and anterior notopleural seta and continuing to katepisternum as a transverse spot; anatergite (posterior apex black); anterior 3/5 of katatergite (remainder black). Scutellum yellow without narrow black basal band, subscutellum red-brown with black lateral margins. Chaetotaxy: scutellar seta, 1; intra-alar seta, 1; postalar seta, 1; anepisternal seta, 1; anterior notopleural seta, 1; posterior notopleural seta, 1; scapular setae, 1. Leg (Fig. <xref ref-type="fig" rid="F13">87</xref>): Coxa, trochanter dark fuscous, all femora with extensive fuscous markings; fore femur wholly fuscous, 0.80 of mid femur and 0.60 of hind femur fuscous; fore and hind tibiae fuscous, mid tibia fulvous, tarsal segments slight fuscous. <bold><italic>Wing</italic></bold> (Fig. <xref ref-type="fig" rid="F13">89</xref>). Length, 7.05 mm, cells bc and c hyaline; microtrichia in outer corner of cell c only; remainder of wing hyaline except dark fuscous cell sc, costal band overlapping vein R<sub>2+3</sub>, interrupted towards apical one-fourth of cell r<sub>1</sub> and with a broad apical spot covering apex of cell r<sub>2+3</sub>, r<sub>4+5</sub> and anterior one fourth of cell m, extension of cell cua longer than cell cua, base of cell br with microtrichia, anal streak narrow, confined to cell cua, lacks dense aggregation of microtrichia around A<sub>1</sub>+Cu<sub>2</sub>; supernumerary lobe weak. <bold><italic>Abdomen</italic></bold> (Fig. <xref ref-type="fig" rid="F13">88</xref>). 3.69 mm long, 1.92 mm wide, club shaped, tergites free, tergites 1 fulvous, tergite 2 reddish brown with a black semicircular marking, tergite 3 with broad, black basal band and pecten, tergites 4 and 5 with dark lateral margins and a narrow medial longitudinal band. Tergite 5 without prominent shining spots (ceromata).</p><fig id="F13" position="float" orientation="portrait"><object-id xmlns:xlink="http://www.w3.org/1999/xlink" content-type="doi" xlink:type="simple">10.3897/zookeys.1188.114031.figures85-92</object-id><object-id xmlns:xlink="http://www.w3.org/1999/xlink" content-type="arpha" xlink:type="simple">2A8A6465-7AFD-5CFC-9A4A-646109D12A25</object-id><label>Figures 85–92.</label><caption><p><tp:taxon-name><tp:taxon-name-part taxon-name-part-type="genus" reg="Zeugodacus">Zeugodacus</tp:taxon-name-part> (<tp:taxon-name-part taxon-name-part-type="subgenus" reg="Sinodacus">Sinodacus</tp:taxon-name-part>) <tp:taxon-name-part taxon-name-part-type="species" reg="sinuvittatus">sinuvittatus</tp:taxon-name-part></tp:taxon-name> David &amp; Abhishek, sp. nov. <bold>85</bold> head (lateral) <bold>86</bold> scutum (dorsal view) <bold>87</bold> thorax (lateral) <bold>88</bold> abdomen <bold>89</bold> wing <bold>90</bold> epandrium (lateral) <bold>91</bold> epandrium (posteriror) <bold>92</bold> glans of phallus.</p></caption><graphic xmlns:xlink="http://www.w3.org/1999/xlink" xlink:href="zookeys-1188-001_article-114031__-g013.jpg" position="float" orientation="portrait" xlink:type="simple" id="oo_961161.jpg"><uri content-type="original_file" xlink:type="simple">https://binary.pensoft.net/fig/961161</uri></graphic></fig><p><bold><italic>Male genitalia</italic>.</bold> Sternite 5 brown with shallow emargination, epandrium quadrate with lateral surstylus as long as epandrium, proctiger membranous, as wide as epandrium, epandrium sclerotised (Figs <xref ref-type="fig" rid="F13">90</xref>, <xref ref-type="fig" rid="F13">91</xref>), as long as wide (height 0.3 mm; width 0.34 mm) ; surstyli as long as epandrium, oblique, 0.38 mm long; posterior lobe of surstylus 6.2× longer than anterior lobe, aedeagus 4.60 mm long with glans of phallus (Fig. <xref ref-type="fig" rid="F13">92</xref>) 0.625 mm long. Three-quarters of glans heavily sclerotised with well-developed fully patterned acrophallus, praeputium, and subapical lobe.</p></tp:treatment-sec><tp:treatment-sec sec-type="etymology" id="SECID0EKUAI"><title>Etymology.</title><p>The species name is derived from Latin words <italic>sine</italic> (= without) and <italic>vitta</italic> (= band), as the species lacks lateral and medial poststurural vitta on scutum.</p></tp:treatment-sec><tp:treatment-sec sec-type="host" id="SECID0EUUAI"><title>Host plant.</title><p>Not known, collected by sweep netting on grapevine</p></tp:treatment-sec><tp:treatment-sec sec-type="Male parapheromone" id="SECID0EZUAI"><title>Male parapheromone.</title><p>Not known.</p></tp:treatment-sec><tp:treatment-sec sec-type="remarks" id="SECID0E5UAI"><title>Remarks.</title><p>This species is placed in <italic><tp:taxon-name><tp:taxon-name-part taxon-name-part-type="genus" reg="Zeugodacus">Zeugodacus</tp:taxon-name-part></tp:taxon-name></italic> due to shallow/flat posterior emargination of sternite 5 in males, posterior lobe of lateral surstylus much longer than anterior lobe and patterned acrophallus. It is placed in subgenus <tp:taxon-name><tp:taxon-name-part taxon-name-part-type="genus" reg="Zeugodacus"/><tp:taxon-name-part taxon-name-part-type="subgenus" reg="Sinodacus">Sinodacus</tp:taxon-name-part></tp:taxon-name> as it lacks prescutellar acrostichal seta, basal scutellar seta and due the club-shaped abdomen.</p></tp:treatment-sec></tp:taxon-treatment>
