# Supplementary material for: ﻿Four new species of Zeugodacus Hendel (Diptera, Tephritidae, Dacinae, Dacini) and new records of dacines from India
Source: Zookeys. 2024 Jan 3;1188:1–26. doi: 10.3897/zookeys.1188.114031 (PMC10782515; doi:10.3897/zookeys.1188.114031)
Supplement: XML Treatment for Zeugodacus (Zeugodacus) umiam [file zookeys.1188.114031-treatment5.xml]

<!DOCTYPE tp:taxon-treatment
  PUBLIC "-//TaxonX//DTD Taxonomic Treatment Publishing DTD v0 20100105//EN" "tax-treatment-NSO.dtd">
<tp:taxon-treatment xmlns:tp="http://www.plazi.org/taxpub"><tp:treatment-meta><kwd-group><label>Taxon classification</label><kwd>
              <named-content content-type="kingdom">Animalia</named-content>
            </kwd><kwd>
              <named-content content-type="order">Diptera</named-content>
            </kwd><kwd>
              <named-content content-type="family">Tephritidae</named-content>
            </kwd></kwd-group><mixed-citation publication-type="journal"><person-group><name><surname>David</surname><given-names>Karamankodu Jacob</given-names></name><name><surname>Abhishek</surname><given-names>Venkateshaiah</given-names></name><name><surname>Kennedy</surname><given-names>Ningthoujam</given-names></name><name><surname>Ajaykumara</surname><given-names>K. M.</given-names></name><name><surname>Gracy</surname><given-names>R. G.</given-names></name><name><surname>Hissay</surname><given-names>Cheday Bhutia</given-names></name></person-group><article-title>﻿Four new species of <italic><tp:taxon-name><tp:taxon-name-part taxon-name-part-type="genus" reg="Zeugodacus">Zeugodacus</tp:taxon-name-part></tp:taxon-name></italic> Hendel (<tp:taxon-name><tp:taxon-name-part taxon-name-part-type="order">Diptera</tp:taxon-name-part></tp:taxon-name>, <tp:taxon-name><tp:taxon-name-part taxon-name-part-type="family">Tephritidae</tp:taxon-name-part></tp:taxon-name>, <tp:taxon-name><tp:taxon-name-part taxon-name-part-type="subfamily">Dacinae</tp:taxon-name-part></tp:taxon-name>, <tp:taxon-name><tp:taxon-name-part taxon-name-part-type="tribe">Dacini</tp:taxon-name-part></tp:taxon-name>) and new records of dacines from India</article-title><source>Zookeys</source><day>03</day><month>01</month><year>2024</year><volume>1188</volume><fpage>1</fpage><lpage>26</lpage><pub-id pub-id-type="doi">10.3897/zookeys.1188.114031</pub-id></mixed-citation></tp:treatment-meta><tp:nomenclature><label>﻿</label><tp:taxon-name><object-id xmlns:xlink="http://www.w3.org/1999/xlink" content-type="arpha" xlink:type="simple">45502749-D8C7-501C-A5B8-2202A5DDD480</object-id><tp:taxon-name-part taxon-name-part-type="genus" reg="Zeugodacus">Zeugodacus</tp:taxon-name-part> (<tp:taxon-name-part taxon-name-part-type="subgenus" reg="Zeugodacus">Zeugodacus</tp:taxon-name-part>) <tp:taxon-name-part taxon-name-part-type="species" reg="umiam">umiam</tp:taxon-name-part><object-id xmlns:xlink="http://www.w3.org/1999/xlink" content-type="zoobank" xlink:type="simple">https://zoobank.org/3EDCB89D-2BBD-451C-B648-72CAC36605E7</object-id></tp:taxon-name><tp:taxon-authority>David &amp; Kennedy</tp:taxon-authority><tp:taxon-status xmlns:xlink="http://www.w3.org/1999/xlink" xlink:type="simple">sp. nov.</tp:taxon-status><xref ref-type="fig" rid="F14">Figs 93–101</xref><xref ref-type="fig" rid="F15">, 102–109</xref></tp:nomenclature><tp:treatment-sec sec-type="type locality" id="SECID0EIXAI"><title>Type locality.</title><p>India: Meghalaya, Umiam.</p></tp:treatment-sec><tp:treatment-sec sec-type="type material" id="SECID0ENXAI"><title>Type material.</title><p><bold><italic>Holotype</italic></bold> female, pinned. Original label: “INDIA: Meghalaya, Umiam, 06.vii.2021. Kennedy N.” <bold><italic>Paratype</italic></bold>,1♂, India, Meghalaya, Bhoirymbong, Umiam,10.v.2023, Kennedy N, attracted to cue lure (deposited at <abbrev xmlns:xlink="http://www.w3.org/1999/xlink" xlink:title="National Bureau of Agricultural Insect Resources, Bengaluru, India" id="ABBRID0E2XAI" xlink:type="simple">NIM</abbrev>).</p></tp:treatment-sec><tp:treatment-sec sec-type="diagnosis" id="SECID0E6XAI"><title>Diagnosis.</title><p><italic><tp:taxon-name><tp:taxon-name-part taxon-name-part-type="genus" reg="Zeugodacus">Zeugodacus</tp:taxon-name-part><tp:taxon-name-part taxon-name-part-type="species" reg="umiam">umiam</tp:taxon-name-part></tp:taxon-name></italic> is similar to <italic><tp:taxon-name><tp:taxon-name-part taxon-name-part-type="genus" reg="Zeugodacus">Z.</tp:taxon-name-part><tp:taxon-name-part taxon-name-part-type="species" reg="nigrifacies">nigrifacies</tp:taxon-name-part></tp:taxon-name></italic> (Shiraki) in possessing black face, fore femur entirely black, scutellum with broad black basal band and an apical spot but can be differentiated by the absence of subapical band, band on crossvein r-m and two scutellar setae. It can be distinguished from <italic><tp:taxon-name><tp:taxon-name-part taxon-name-part-type="genus" reg="Zeugodacus">Z.</tp:taxon-name-part><tp:taxon-name-part taxon-name-part-type="species" reg="menglanus">menglanus</tp:taxon-name-part></tp:taxon-name></italic> (Yu, Liu &amp; Yang) by the facial markings (wholly black in male; dorsal half black in female), two scutellar setae and lack of apical expansion in costal band. It is similar to <italic><tp:taxon-name><tp:taxon-name-part taxon-name-part-type="genus" reg="Zeugodacus">Z.</tp:taxon-name-part><tp:taxon-name-part taxon-name-part-type="species" reg="diaphorus">diaphorus</tp:taxon-name-part></tp:taxon-name></italic> in possessing apical scutellar spot, two pairs of scutellar setae and black face, but can be separated by the presence of broad black basal band on scutellum, narrow anepisternal stripe not reaching anterior notopleural seta dorsally.</p></tp:treatment-sec><tp:treatment-sec sec-type="description" id="SECID0ERZAI"><title>Description.</title><p><bold>Female.</bold> Medium sized, black species (wing length 5.65 mm); face posterior half black; scutum black with narrow yellow lateral postsutural vitta and medial vitta, lateral vitta ending before postalar seta, notopleuron and postpronotal lobe yellow, small yellow spot anterior to notopleural suture, anepisternal stripe not reaching anterior notopleural seta dorsally, scutellum yellow with a broad black basal band, with an apical black spot; wing predominantly hyaline with costal band confluent with vein R<sub>2+3</sub>, expanded slightly towards apex of cell r<sub>2+3</sub> and r<sub>4+5</sub>, anal streak prominent; abdomen oval, all tergites black except tergite 2 with a broad fulvous band posteriorly, narrow fulvous bands in tergites 3–5.</p><p><bold><italic>Head</italic></bold> (Fig. <xref ref-type="fig" rid="F14">93</xref>): Height 1.32 mm. Frons length 1.2× breadth; fuscous, all setae black: two pairs of frontal setae and one pair of orbital setae; lunule black. Ocellar triangle, vertex black, face black in distal half, scape (0.12 mm long) and pedicel (0.14 mm long) fulvous, first flagellomere (0.58 mm long) dark fuscous on outer side and apex, arista non plumose, combined length of pedicel and flagellomere as long as the vertical length of face. Gena fulvous with a black marking and a seta, occiput black; lateral and medial vertical setae present. <bold><italic>Thorax</italic></bold> (Figs <xref ref-type="fig" rid="F14">94</xref>, <xref ref-type="fig" rid="F14">95</xref>): 2.18 mm long, 2.03 mm wide; scutum black with narrow yellow lateral postsutural vittae ending at postalar seta, medial vitta narrow. Yellow markings as follows: postpronotal lobe, notopleuron, anepisternal stripe reaching midway between notopleuron and anterior notopleural seta and continuing to katepisternum as a small transverse spot; anatergite (posterior apex black); anterior 3/5 of katatergite (remainder black). Scutellum yellow with a black basal band and an apical black spot, subscutellum black. Chaetotaxy: scutellar seta, 1; intra-alar seta, 1; postalar seta, 1; anepisternal seta, 1; anterior notopleural seta, 1; postsutural supra-alar seta,1; posterior notopleural seta, 1; scapular setae, 1. Leg (Fig. <xref ref-type="fig" rid="F14">95</xref>): Coxa, trochanter black, all femora with extensive fuscous markings; fore femur wholly black, 0.75 of mid femur and 0.50 of hind femur black; fore, mid and hind tibiae black, tarsal segments fulvous. <bold><italic>Wing</italic></bold> (Fig. <xref ref-type="fig" rid="F14">97</xref>): Length, 5.65 mm, cells bc and c hyaline; microtrichia in outer corner of cell c only; remainder of wing hyaline except dark fuscous cell sc, dark fuscous narrow costal band confluent with vein R<sub>2+3</sub> expanded slightly towards apex, extension of cell cua as long as cell cua, base of cell br with microtrichia, anal streak prominent confined to cell cua, dense aggregation of microtrichia around A<sub>1</sub>+Cu<sub>2</sub>; supernumerary lobe weak. <bold><italic>Abdomen</italic></bold> (Fig. <xref ref-type="fig" rid="F14">96</xref>): 2.54 mm long, 2.01 mm wide, oval shaped, tergites free, tergite 1 black, tergite 2 black basally with broad fulvous band, tergites 3–5 black with narrow fulvous markings apically. Tergite 5 with prominent shining spots (ceromata).</p><p><bold><italic>Female genitalia</italic>.</bold> Oviscape dark brown (Fig. <xref ref-type="fig" rid="F14">98</xref>), conical (1.62 mm), spicules on distal end of eversible membrane (1.42 mm) with six or seven blunt spicules (Fig. <xref ref-type="fig" rid="F14">99</xref>), aculeus (1.07 mm) with apex trilobed (Fig. <xref ref-type="fig" rid="F14">100</xref>), spermatheca black, coiled (Fig. <xref ref-type="fig" rid="F2">17</xref>).</p><p><bold>Male (Figs <xref ref-type="fig" rid="F15">102–106</xref>).</bold> Similar to female except for entirely black face, broad basal band on the scutellum, dense aggregation of microtrichia around A<sub>1</sub>+Cu<sub>2</sub>, black extensive markings on all femora and pecten on tergite 3.</p><p><bold><italic>Male genitalia</italic>.</bold> Sternite 5 black with shallow emargination, epandrium quadrate with lateral surstylus as long as epandrium, proctiger membranous, not inflated, epandrium sclerotised (Figs <xref ref-type="fig" rid="F15">107–108</xref>), as long as wide (height 0.31 mm; width 0.28 mm); surstyli slightly shorter than epandrium, oblique, 0.21 mm long; posterior lobe of surstylus 5× longer than anterior lobe, aedeagus 1.93 mm long with glans of phallus (Fig. <xref ref-type="fig" rid="F15">109</xref>) 0.41 mm long. Three-quarters of glans heavily sclerotised with well-developed patterned acrophallus, praeputium, and subapical lobe.</p></tp:treatment-sec><tp:treatment-sec sec-type="etymology" id="SECID0EA4AI"><title>Etymology.</title><p>The species name is type locality of the species and is a noun in apposition.</p></tp:treatment-sec><tp:treatment-sec sec-type="host" id="SECID0EF4AI"><title>Host plant.</title><p>Not known.</p></tp:treatment-sec><tp:treatment-sec sec-type="Male parapheromone" id="SECID0EK4AI"><title>Male parapheromone.</title><p>Cue lure.</p><fig id="F14" position="float" orientation="portrait"><object-id xmlns:xlink="http://www.w3.org/1999/xlink" content-type="doi" xlink:type="simple">10.3897/zookeys.1188.114031.figures93-101</object-id><object-id xmlns:xlink="http://www.w3.org/1999/xlink" content-type="arpha" xlink:type="simple">D983F664-8334-500D-99EF-B4B650B0306E</object-id><label>Figures 93–101.</label><caption><p>Female of <italic><tp:taxon-name><tp:taxon-name-part taxon-name-part-type="genus" reg="Zeugodacus">Zeugodacus</tp:taxon-name-part><tp:taxon-name-part taxon-name-part-type="species" reg="umiam">umiam</tp:taxon-name-part></tp:taxon-name></italic> David &amp; Kennedy, sp. nov. <bold>93</bold> head (frontal view) <bold>94</bold> scutum (dorsal view) <bold>95</bold> thorax (lateral view) and legs <bold>96</bold> abdomen <bold>97</bold> wing <bold>98</bold> ovipositor <bold>99</bold> spicules on distal end of eversible membrane <bold>100</bold> aculeus <bold>101</bold> spermatheca.</p></caption><graphic xmlns:xlink="http://www.w3.org/1999/xlink" xlink:href="zookeys-1188-001_article-114031__-g014.jpg" position="float" orientation="portrait" xlink:type="simple" id="oo_961162.jpg"><uri content-type="original_file" xlink:type="simple">https://binary.pensoft.net/fig/961162</uri></graphic></fig></tp:treatment-sec><tp:treatment-sec sec-type="remarks" id="SECID0EZ5AI"><title>Remarks.</title><p>This species is placed in <italic><tp:taxon-name><tp:taxon-name-part taxon-name-part-type="genus" reg="Zeugodacus">Zeugodacus</tp:taxon-name-part></tp:taxon-name></italic> due to shallow/flat posterior emargination of sternite 5 in males, posterior lobe of lateral surstylus much longer than anterior lobe and patterned acrophallus. It is placed in subgenus <tp:taxon-name><tp:taxon-name-part taxon-name-part-type="genus" reg="Zeugodacus"/><tp:taxon-name-part taxon-name-part-type="subgenus" reg="Zeugodacus">Zeugodacus</tp:taxon-name-part></tp:taxon-name> as it possesses medial postsutural vitta, postsutural supra-alar and prescutellar acrostichal seta.</p><fig id="F15" position="float" orientation="portrait"><object-id xmlns:xlink="http://www.w3.org/1999/xlink" content-type="doi" xlink:type="simple">10.3897/zookeys.1188.114031.figures102-109</object-id><object-id xmlns:xlink="http://www.w3.org/1999/xlink" content-type="arpha" xlink:type="simple">DF6098D1-B4FC-5EA3-8A47-104411DA32CD</object-id><label>Figures 102–109.</label><caption><p>Male of <italic><tp:taxon-name><tp:taxon-name-part taxon-name-part-type="genus" reg="Zeugodacus">Zeugodacus</tp:taxon-name-part><tp:taxon-name-part taxon-name-part-type="species" reg="umiam">umiam</tp:taxon-name-part></tp:taxon-name></italic> David &amp; Kennedy, sp. nov. <bold>102</bold> head (frontal view) <bold>103</bold> scutum (dorsal view) <bold>104</bold> thorax (lateral view) and legs <bold>105</bold> abdomen <bold>106</bold> wing <bold>107</bold> epandrium and surstyli (lateral view) <bold>108</bold> epandrium and surstyli (posterior view) <bold>109</bold> glans of phallus.</p></caption><graphic xmlns:xlink="http://www.w3.org/1999/xlink" xlink:href="zookeys-1188-001_article-114031__-g015.jpg" position="float" orientation="portrait" xlink:type="simple" id="oo_961164.jpg"><uri content-type="original_file" xlink:type="simple">https://binary.pensoft.net/fig/961164</uri></graphic></fig><sec sec-type="﻿New distributional records" id="SECID0EXABI"><title>﻿New distributional records</title></sec></tp:treatment-sec><tp:treatment-sec><!--Section generated to contain objects referenced in tp:taxon-treatment.--><fig id="F2" position="float" orientation="portrait"><object-id xmlns:xlink="http://www.w3.org/1999/xlink" content-type="doi" xlink:type="simple">10.3897/zookeys.1188.114031.figures9-20</object-id><object-id xmlns:xlink="http://www.w3.org/1999/xlink" content-type="arpha" xlink:type="simple">EEAE9E67-0734-512D-B2EB-1E156A1A9894</object-id><label>Figures 9–20.</label><caption><p>Thorax (dorsal view) of <tp:taxon-name><tp:taxon-name-part taxon-name-part-type="family">Tephritidae</tp:taxon-name-part></tp:taxon-name><bold>9</bold><italic><tp:taxon-name><tp:taxon-name-part taxon-name-part-type="genus" reg="Zeugodacus">Z.</tp:taxon-name-part><tp:taxon-name-part taxon-name-part-type="species" reg="incisus">incisus</tp:taxon-name-part></tp:taxon-name></italic> (Walker) <bold>10</bold><italic><tp:taxon-name><tp:taxon-name-part taxon-name-part-type="genus" reg="Zeugodacus">Z.</tp:taxon-name-part><tp:taxon-name-part taxon-name-part-type="species" reg="gavisus">gavisus</tp:taxon-name-part></tp:taxon-name></italic> (Munro) <bold>11</bold><italic><tp:taxon-name><tp:taxon-name-part taxon-name-part-type="genus" reg="Zeugodacus">Z.</tp:taxon-name-part><tp:taxon-name-part taxon-name-part-type="species" reg="watersi">watersi</tp:taxon-name-part></tp:taxon-name></italic> (Hardy) <bold>12</bold><italic><tp:taxon-name><tp:taxon-name-part taxon-name-part-type="genus" reg="Zeugodacus">Z.</tp:taxon-name-part><tp:taxon-name-part taxon-name-part-type="species" reg="brevipunctatus">brevipunctatus</tp:taxon-name-part></tp:taxon-name></italic> (David &amp; Hancock) <bold>13</bold><italic><tp:taxon-name><tp:taxon-name-part taxon-name-part-type="genus" reg="Zeugodacus">Z.</tp:taxon-name-part><tp:taxon-name-part taxon-name-part-type="species" reg="trilineatus">trilineatus</tp:taxon-name-part></tp:taxon-name></italic> (Hardy) <bold>14</bold><italic><tp:taxon-name><tp:taxon-name-part taxon-name-part-type="genus" reg="Zeugodacus">Z.</tp:taxon-name-part><tp:taxon-name-part taxon-name-part-type="species" reg="scutellarius">scutellarius</tp:taxon-name-part></tp:taxon-name></italic> (Bezzi) <bold>15</bold><italic><tp:taxon-name><tp:taxon-name-part taxon-name-part-type="genus" reg="Zeugodacus">Z.</tp:taxon-name-part><tp:taxon-name-part taxon-name-part-type="species" reg="scutellaris">scutellaris</tp:taxon-name-part></tp:taxon-name></italic> (Bezzi) <bold>16</bold><italic><tp:taxon-name><tp:taxon-name-part taxon-name-part-type="genus" reg="Zeugodacus">Z.</tp:taxon-name-part><tp:taxon-name-part taxon-name-part-type="species" reg="fuscoalatus">fuscoalatus</tp:taxon-name-part></tp:taxon-name></italic> (Drew &amp; Romig) <bold>17</bold><italic><tp:taxon-name><tp:taxon-name-part taxon-name-part-type="genus" reg="Zeugodacus">Z.</tp:taxon-name-part><tp:taxon-name-part taxon-name-part-type="species" reg="caudatus">caudatus</tp:taxon-name-part></tp:taxon-name></italic> (Fabricius) <bold>18</bold><italic><tp:taxon-name><tp:taxon-name-part taxon-name-part-type="genus" reg="Zeugodacus">Z.</tp:taxon-name-part><tp:taxon-name-part taxon-name-part-type="species" reg="diversus">diversus</tp:taxon-name-part></tp:taxon-name></italic> (Coquillett) <bold>19</bold><italic><tp:taxon-name><tp:taxon-name-part taxon-name-part-type="genus" reg="Zeugodacus">Z.</tp:taxon-name-part><tp:taxon-name-part taxon-name-part-type="species" reg="signatus">signatus</tp:taxon-name-part></tp:taxon-name></italic> (Hering) <bold>20</bold><italic><tp:taxon-name><tp:taxon-name-part taxon-name-part-type="genus" reg="Zeugodacus">Z.</tp:taxon-name-part><tp:taxon-name-part taxon-name-part-type="species" reg="assamensis">assamensis</tp:taxon-name-part></tp:taxon-name></italic> (White).</p></caption><graphic xmlns:xlink="http://www.w3.org/1999/xlink" xlink:href="zookeys-1188-001_article-114031__-g002.jpg" position="float" orientation="portrait" xlink:type="simple" id="oo_961150.jpg"><uri content-type="original_file" xlink:type="simple">https://binary.pensoft.net/fig/961150</uri></graphic></fig></tp:treatment-sec></tp:taxon-treatment>
