# Supplementary material for: ﻿Four new species of Zeugodacus Hendel (Diptera, Tephritidae, Dacinae, Dacini) and new records of dacines from India
Source: Zookeys. 2024 Jan 3;1188:1–26. doi: 10.3897/zookeys.1188.114031 (PMC10782515; doi:10.3897/zookeys.1188.114031)
Supplement: XML Treatment for Dacus (Mellesis) vijaysegarani [file zookeys.1188.114031-treatment7.xml]

<!DOCTYPE tp:taxon-treatment
  PUBLIC "-//TaxonX//DTD Taxonomic Treatment Publishing DTD v0 20100105//EN" "tax-treatment-NSO.dtd">
<tp:taxon-treatment xmlns:tp="http://www.plazi.org/taxpub"><tp:treatment-meta><kwd-group><label>Taxon classification</label><kwd>
              <named-content content-type="kingdom">Animalia</named-content>
            </kwd><kwd>
              <named-content content-type="order">Diptera</named-content>
            </kwd><kwd>
              <named-content content-type="family">Tephritidae</named-content>
            </kwd></kwd-group><mixed-citation publication-type="journal"><person-group><name><surname>David</surname><given-names>Karamankodu Jacob</given-names></name><name><surname>Abhishek</surname><given-names>Venkateshaiah</given-names></name><name><surname>Kennedy</surname><given-names>Ningthoujam</given-names></name><name><surname>Ajaykumara</surname><given-names>K. M.</given-names></name><name><surname>Gracy</surname><given-names>R. G.</given-names></name><name><surname>Hissay</surname><given-names>Cheday Bhutia</given-names></name></person-group><article-title>﻿Four new species of <italic><tp:taxon-name><tp:taxon-name-part taxon-name-part-type="genus" reg="Zeugodacus">Zeugodacus</tp:taxon-name-part></tp:taxon-name></italic> Hendel (<tp:taxon-name><tp:taxon-name-part taxon-name-part-type="order">Diptera</tp:taxon-name-part></tp:taxon-name>, <tp:taxon-name><tp:taxon-name-part taxon-name-part-type="family">Tephritidae</tp:taxon-name-part></tp:taxon-name>, <tp:taxon-name><tp:taxon-name-part taxon-name-part-type="subfamily">Dacinae</tp:taxon-name-part></tp:taxon-name>, <tp:taxon-name><tp:taxon-name-part taxon-name-part-type="tribe">Dacini</tp:taxon-name-part></tp:taxon-name>) and new records of dacines from India</article-title><source>Zookeys</source><day>03</day><month>01</month><year>2024</year><volume>1188</volume><fpage>1</fpage><lpage>26</lpage><pub-id pub-id-type="doi">10.3897/zookeys.1188.114031</pub-id></mixed-citation></tp:treatment-meta><tp:nomenclature><label>﻿</label><tp:taxon-name><object-id xmlns:xlink="http://www.w3.org/1999/xlink" content-type="arpha" xlink:type="simple">D56ABC26-1EF4-51D1-973D-1376C45A385B</object-id><tp:taxon-name-part taxon-name-part-type="genus" reg="Dacus">Dacus</tp:taxon-name-part> (<tp:taxon-name-part taxon-name-part-type="subgenus" reg="Mellesis">Mellesis</tp:taxon-name-part>) <tp:taxon-name-part taxon-name-part-type="species" reg="vijaysegarani">vijaysegarani</tp:taxon-name-part></tp:taxon-name><tp:taxon-authority>Drew &amp; Hancock, 1998</tp:taxon-authority><xref ref-type="fig" rid="F17">Figs 115–119</xref><tp:nomenclature-citation-list><tp:nomenclature-citation><tp:taxon-name><tp:taxon-name-part taxon-name-part-type="genus" reg="Dacus">Dacus</tp:taxon-name-part> (<tp:taxon-name-part taxon-name-part-type="subgenus" reg="Callantra">Callantra</tp:taxon-name-part>) <tp:taxon-name-part taxon-name-part-type="species" reg="vijaysegarani">vijaysegarani</tp:taxon-name-part></tp:taxon-name><comment>: <xref ref-type="bibr" rid="B6">Drew et al. 1998</xref>: 636.</comment></tp:nomenclature-citation><tp:nomenclature-citation><tp:taxon-name><tp:taxon-name-part taxon-name-part-type="genus" reg="Dacus">Dacus</tp:taxon-name-part> (<tp:taxon-name-part taxon-name-part-type="subgenus" reg="Mellesis">Mellesis</tp:taxon-name-part>) <tp:taxon-name-part taxon-name-part-type="species" reg="vijaysegarani">vijaysegarani</tp:taxon-name-part></tp:taxon-name><comment>: <xref ref-type="bibr" rid="B4">Drew and Romig 2013</xref>: 399.</comment></tp:nomenclature-citation><tp:nomenclature-citation><tp:taxon-name>
                <tp:taxon-name-part taxon-name-part-type="genus" reg="Dacus">Dacus</tp:taxon-name-part>
                <tp:taxon-name-part taxon-name-part-type="species" reg="vijaysegarani">vijaysegarani</tp:taxon-name-part>
              </tp:taxon-name><comment>: <xref ref-type="bibr" rid="B7">Doorenweerd et al. 2018</xref>: 43.</comment></tp:nomenclature-citation></tp:nomenclature-citation-list></tp:nomenclature><tp:treatment-sec sec-type="material" id="SECID0EIKBI"><title>Material examined.</title><p>1 ♂, India, Meghalaya, Umiam, 29.v.2023, Kennedy N. (<abbrev xmlns:xlink="http://www.w3.org/1999/xlink" xlink:title="National Bureau of Agricultural Insect Resources, Bengaluru, India" id="ABBRID0EOKBI" xlink:type="simple">NIM</abbrev>).</p><fig id="F17" position="float" orientation="portrait"><object-id xmlns:xlink="http://www.w3.org/1999/xlink" content-type="doi" xlink:type="simple">10.3897/zookeys.1188.114031.figures115-119</object-id><object-id xmlns:xlink="http://www.w3.org/1999/xlink" content-type="arpha" xlink:type="simple">5CC7AB3F-6FDF-5091-A172-56BA4A42A2F8</object-id><label>Figures 115–119.</label><caption><p><tp:taxon-name><tp:taxon-name-part taxon-name-part-type="genus" reg="Dacus">Dacus</tp:taxon-name-part> (<tp:taxon-name-part taxon-name-part-type="subgenus" reg="Mellesis">Mellesis</tp:taxon-name-part>) <tp:taxon-name-part taxon-name-part-type="species" reg="vijaysegarani">vijaysegarani</tp:taxon-name-part></tp:taxon-name> Drew &amp; Hancock <bold>115</bold> habitus (dorsal) <bold>116</bold> habitus (lateral) <bold>117</bold> epandrium (lateral view) <bold>118</bold> epandrium (posterior view) <bold>119</bold> glans of phallus.</p></caption><graphic xmlns:xlink="http://www.w3.org/1999/xlink" xlink:href="zookeys-1188-001_article-114031__-g017.jpg" position="float" orientation="portrait" xlink:type="simple" id="oo_961166.jpg"><uri content-type="original_file" xlink:type="simple">https://binary.pensoft.net/fig/961166</uri></graphic></fig></tp:treatment-sec><tp:treatment-sec sec-type="diagnosis" id="SECID0EXLBI"><title>Diagnosis.</title><p>This species has been adequately described by <xref ref-type="bibr" rid="B6">Drew et al. (1998)</xref> and <xref ref-type="bibr" rid="B4">Drew and Romig (2013)</xref> except for postabdominal structures. A male of the fly collected from Meghalaya was dissected to study the postabdominal structures. Epandrium deeply sclerotised, black, lateral surstylus with posterior lobe slightly longer (2–3×) than anterior lobe; epandrium bulbous (in posterior view), glans of phallus elongate (0.7 mm) with patterned aculeus.</p></tp:treatment-sec><ref-list><ref id="B6"><mixed-citation xmlns:xlink="http://www.w3.org/1999/xlink" xlink:type="simple"><person-group><name name-style="western"><surname>Drew</surname><given-names>RAI</given-names></name><name name-style="western"><surname>Hancock</surname><given-names>DL</given-names></name><name name-style="western"><surname>White</surname><given-names>IM</given-names></name></person-group> (<year>1998</year>) <article-title>Revision of the tropical fruit flies (<tp:taxon-name><tp:taxon-name-part taxon-name-part-type="order">Diptera</tp:taxon-name-part></tp:taxon-name>: <tp:taxon-name><tp:taxon-name-part taxon-name-part-type="family">Tephritidae</tp:taxon-name-part></tp:taxon-name>: <tp:taxon-name><tp:taxon-name-part taxon-name-part-type="subfamily">Dacinae</tp:taxon-name-part></tp:taxon-name>) of South East Asia. II. <italic><tp:taxon-name><tp:taxon-name-part taxon-name-part-type="genus">Dacus</tp:taxon-name-part></tp:taxon-name></italic> Fabricius.</article-title><source>Invertebrate Systematics</source><volume>12</volume>(<issue>4</issue>): <fpage>567</fpage>–<lpage>654</lpage>. <ext-link xlink:href="10.1071/IT96004" ext-link-type="doi" xlink:type="simple">https://doi.org/10.1071/IT96004</ext-link></mixed-citation></ref><ref id="B4"><mixed-citation xmlns:xlink="http://www.w3.org/1999/xlink" xlink:type="simple"><person-group><name name-style="western"><surname>Drew</surname><given-names>RAI</given-names></name><name name-style="western"><surname>Romig</surname><given-names>MC</given-names></name></person-group> (<year>2013</year>) <source>Tropical Fruit Flies (<tp:taxon-name><tp:taxon-name-part taxon-name-part-type="family">Tephritidae</tp:taxon-name-part></tp:taxon-name>: <tp:taxon-name><tp:taxon-name-part taxon-name-part-type="subfamily">Dacinae</tp:taxon-name-part></tp:taxon-name>) of South-East Asia.</source><publisher-name>CAB International</publisher-name>, <publisher-loc>Wallingford</publisher-loc>, <size units="page">653 pp</size>. <ext-link xlink:href="10.1079/9781780640358.0000" ext-link-type="doi" xlink:type="simple">https://doi.org/10.1079/9781780640358.0000</ext-link></mixed-citation></ref><ref id="B7"><mixed-citation xmlns:xlink="http://www.w3.org/1999/xlink" xlink:type="simple"><person-group><name name-style="western"><surname>Doorenweerd</surname><given-names>C</given-names></name><name name-style="western"><surname>Leblanc</surname><given-names>L</given-names></name><name name-style="western"><surname>Norrbom</surname><given-names>AL</given-names></name><name name-style="western"><surname>Jose</surname><given-names>MS</given-names></name><name name-style="western"><surname>Rubinoff</surname><given-names>D</given-names></name></person-group> (<year>2018</year>) <article-title>A global checklist of the 932 fruit fly species in the tribe <tp:taxon-name><tp:taxon-name-part taxon-name-part-type="tribe">Dacini</tp:taxon-name-part></tp:taxon-name> (<tp:taxon-name><tp:taxon-name-part taxon-name-part-type="order">Diptera</tp:taxon-name-part></tp:taxon-name>, <tp:taxon-name><tp:taxon-name-part taxon-name-part-type="family">Tephritidae</tp:taxon-name-part></tp:taxon-name>).</article-title><source>ZooKeys</source><volume>730</volume>: <fpage>17</fpage>–<lpage>54</lpage>. <ext-link xlink:href="10.3897/zookeys.730.21786" ext-link-type="doi" xlink:type="simple">https://doi.org/10.3897/zookeys.730.21786</ext-link></mixed-citation></ref></ref-list></tp:taxon-treatment>
